# Supplementary material for: Tripyridinium cis-tetra­chlorido­dioxido­molybdate(VI) chloride
Source: Acta Crystallogr Sect E Struct Rep Online. 2010 Jun 26;66(Pt 7):m862–3. doi: 10.1107/S1600536810023950 (PMC3006702; doi:10.1107/S1600536810023950)
Supplement: Supplementary file 1 [file e-66-0m862-sup1.cif]

##############################################################################
###                                                                        ###
###        Electronic paper (Acta Crystallographica Section E)             ###
###                                                                        ###
##############################################################################
#                                                                            #
# This CIF contains the data in a paper accepted for publication in Acta     #
# Crystallographica Section E. It conforms to the requirements of Notes      #
# for Authors for Section E, and has been peer reviewed under the auspices   #
# of the IUCr Commission on Journals.                                        #
#                                                                            #
# Full details of the Crystallographic Information File format               #
# are given in the paper "The Crystallographic Information File (CIF):       #
# a New Standard Archive File for Crystallography" by S. R. Hall, F. H.      #
# Allen and I. D. Brown [Acta Cryst. (1991), A47, 655-685].                  #
#                                                                            #
# The current version of the core CIF dictionary is obtainable from          #
# ftp://ftp.iucr.org/pub/cif_core.dic. The current version number is 2.4.    #
#                                                                            #
# Software is freely available for graphical display of the structure(s) in  #
# this CIF.  For information consult the CIF home page http://www.iucr.org/  #
# cif/home.html                                                              #
#                                                                            #
# This file may be used for bona fide research purposes within the           #
# scientific community so long as proper attribution is given to the journal # 
# article from which it was obtained.                                        #
#                                                                            #
##############################################################################
                                             
data_global
_journal_date_recd_electronic     2010-06-06
_journal_date_accepted     2010-06-20
_journal_name_full     'Acta Crystallographica, Section E'
_journal_year     2010
_journal_volume     66
_journal_issue      7
_journal_page_first     m862
_journal_page_last     m863
_journal_paper_category     QM
_journal_coeditor_code     SJ5018
_publ_contact_author_name     'Filipe A. Almeida Paz'
_publ_contact_author_address
;
 Department of Chemistry
 University of Aveiro
 CICECO
 3810-193
 Aveiro
 Portugal
;
_publ_contact_author_email     filipe.paz@ua.pt
_publ_contact_author_fax     '+351 234 401470'
_publ_contact_author_phone     '+351 234 370200'
_publ_section_title
;
Tripyridinium <i>cis</i>-tetrachloridodioxidomolybdate(VI) chloride
;
loop_
    _publ_author_name
    _publ_author_footnote
    _publ_author_address
    'Fernandes, Jos\'e A.' .
;
Department of Chemistry
University of Aveiro
CICECO
3810-193 Aveiro
Portugal
;
    'Gomes, Ana C.' .
;
Department of Chemistry
University of Aveiro
CICECO
3810-193 Aveiro
Portugal
;
    'Figueiredo, S\'onia' .
;
Department of Chemistry
University of Algarve
Campus de Gambelas
8005-139 Faro
Portugal
and
Department of Chemistry
University of Aveiro
CICECO
3810-193 Aveiro
Portugal
;
    'Gago, Sandra' .
;
Department of Chemistry
University of Aveiro
CICECO
3810-193 Aveiro
Portugal
;
    'Ribeiro-Claro, Paulo J. A.' .
;
Department of Chemistry
University of Aveiro
CICECO
3810-193 Aveiro
Portugal
;
    'Gon\,calves, Isabel S.' .
;
Department of Chemistry
University of Aveiro
CICECO
3810-193 Aveiro
Portugal
;
    'Almeida Paz, Filipe A.' .
;
Department of Chemistry
University of Aveiro
CICECO
3810-193 Aveiro
Portugal
;
data_I
_chemical_name_systematic
;
Tripyridinium <i>cis</i>-tetrachloridodioxidomolybdate(VI) chloride
;
_chemical_name_common     ?
_chemical_formula_moiety     '3(C5 H6 N +), Cl4 Mo O2 2-, Cl -'
_chemical_formula_sum     'C15 H18 Cl5 Mo N3 O2'
_chemical_formula_iupac     '(C5 H6 N)3 [Mo Cl4 O2] Cl'
_chemical_formula_weight     545.51
_chemical_melting_point     ?
_symmetry_cell_setting     trigonal
_symmetry_space_group_name_H-M     'P 31 2 1'
_symmetry_space_group_name_Hall     'P 31 2"'
loop_
    _symmetry_equiv_pos_as_xyz
    'x, y, z'
    '-y, x-y, z+1/3'
    '-x+y, -x, z+2/3'
    'y, x, -z'
    'x-y, -y, -z+2/3'
    '-x, -x+y, -z+1/3'
_cell_length_a     11.3972(2)
_cell_length_b     11.3972(2)
_cell_length_c     29.4265(9)
_cell_angle_alpha     90.00
_cell_angle_beta     90.00
_cell_angle_gamma     120.00
_cell_volume     3310.28(13)
_cell_formula_units_Z     6
_cell_measurement_reflns_used     6207
_cell_measurement_theta_min     5.49
_cell_measurement_theta_max     33.08
_cell_measurement_temperature     150(2)
_exptl_crystal_description     Block
_exptl_crystal_colour     Yellow
_exptl_crystal_size_max     0.18
_exptl_crystal_size_mid     0.12
_exptl_crystal_size_min     0.10
_exptl_crystal_density_diffrn     1.642
_exptl_crystal_density_meas     ?
_exptl_crystal_density_method     'not measured'
_exptl_crystal_F_000     1632
_exptl_absorpt_coefficient_mu     1.214
_exptl_absorpt_correction_type     multi-scan
_exptl_absorpt_process_details
;
(SADABS; Sheldrick, 1998)
;
_exptl_absorpt_correction_T_min     0.8111
_exptl_absorpt_correction_T_max     0.8882
_exptl_special_details
;
;
_diffrn_ambient_temperature     150(2)
_diffrn_radiation_type     MoK\a
_diffrn_radiation_wavelength     0.71073
_diffrn_radiation_source     'fine-focus sealed tube'
_diffrn_radiation_monochromator     graphite
_diffrn_measurement_device_type     'Bruker X8 Kappa CCD APEXII'
_diffrn_measurement_method     '\w & \f scans'
_diffrn_detector_area_resol_mean     ?
_diffrn_reflns_number     33230
_diffrn_reflns_av_R_equivalents     0.0469
_diffrn_reflns_av_sigmaI/netI     0.0533
_diffrn_reflns_theta_min     5.39
_diffrn_reflns_theta_max     36.31
_diffrn_reflns_theta_full     36.31
_diffrn_measured_fraction_theta_max     0.992
_diffrn_measured_fraction_theta_full     0.992
_diffrn_reflns_limit_h_min     -18
_diffrn_reflns_limit_h_max     16
_diffrn_reflns_limit_k_min     -17
_diffrn_reflns_limit_k_max     8
_diffrn_reflns_limit_l_min     -48
_diffrn_reflns_limit_l_max     49
_diffrn_standards_number     0
_diffrn_standards_interval_count     ?
_diffrn_standards_interval_time     ?
_diffrn_standards_decay_%     ?
_refine_special_details
;
Refinement of <i>F</i>^2^ against ALL reflections. The weighted <i>R</i>-factor
<i>wR</i> and goodness of fit <i>S</i> are based on <i>F</i>^2^, conventional
<i>R</i>-factors <i>R</i> are based on <i>F</i>, with <i>F</i> set to zero for
negative <i>F</i>^2^. The threshold expression of <i>F</i>^2^ >
\s(<i>F</i>^2^) is used only for calculating <i>R</i>-factors(gt) <i>etc</i>.
and is not relevant to the choice of reflections for refinement.
<i>R</i>-factors based on <i>F</i>^2^ are statistically about twice as large
as those based on <i>F</i>, and <i>R</i>- factors based on ALL data will be
even larger.
;
_reflns_number_total     10395
_reflns_number_gt     8105
_reflns_threshold_expression     I>2\s(I)
_refine_ls_structure_factor_coef     Fsqd
_refine_ls_matrix_type     full
_refine_ls_R_factor_all     0.0562
_refine_ls_R_factor_gt     0.0375
_refine_ls_wR_factor_gt     0.0662
_refine_ls_wR_factor_ref     0.0735
_refine_ls_goodness_of_fit_ref     1.045
_refine_ls_restrained_S_all     1.045
_refine_ls_number_reflns     10395
_refine_ls_number_parameters     237
_refine_ls_number_restraints     0
_refine_ls_hydrogen_treatment     constr
_refine_ls_weighting_scheme     calc
_refine_ls_weighting_details
         'calc w=1/[\s^2^(Fo^2^)+(0.0224P)^2^+0.1830P] where P=(Fo^2^+2Fc^2^)/3'
_atom_sites_solution_hydrogens     geom
_atom_sites_solution_primary     direct
_atom_sites_solution_secondary     difmap
_refine_ls_shift/su_max     0.003
_refine_ls_shift/su_mean     0.000
_refine_diff_density_max     0.457
_refine_diff_density_min     -0.684
_refine_ls_extinction_method     none
_refine_ls_extinction_coef     ?
_refine_ls_abs_structure_details     'Flack (1983), 4490 Friedel pairs'
_refine_ls_abs_structure_Flack     0.03(4)
loop_
    _atom_type_symbol
    _atom_type_description
    _atom_type_scat_dispersion_real
    _atom_type_scat_dispersion_imag
    _atom_type_scat_source
    'C' 'C' 0.0033 0.0016
                         'International Tables Vol C Tables 4.2.6.8 and 6.1.1.4'
    'H' 'H' 0.0000 0.0000
                         'International Tables Vol C Tables 4.2.6.8 and 6.1.1.4'
    'N' 'N' 0.0061 0.0033
                         'International Tables Vol C Tables 4.2.6.8 and 6.1.1.4'
    'O' 'O' 0.0106 0.0060
                         'International Tables Vol C Tables 4.2.6.8 and 6.1.1.4'
    'Cl' 'Cl' 0.1484 0.1585
                         'International Tables Vol C Tables 4.2.6.8 and 6.1.1.4'
    'Mo' 'Mo' -1.6832 0.6857
                         'International Tables Vol C Tables 4.2.6.8 and 6.1.1.4'
_computing_data_collection     'APEX2 (Bruker, 2006)'
_computing_cell_refinement     'APEX2 and SAINT-Plus (Bruker, 2005)'
_computing_data_reduction     'SAINT-Plus (Bruker, 2005)'
_computing_structure_solution     'SHELXTL (Sheldrick, 2008)'
_computing_structure_refinement     'SHELXTL (Sheldrick, 2008)'
_computing_molecular_graphics     'DIAMOND (Brandenburg, 2006)'
_computing_publication_material     'SHELXTL (Sheldrick, 2008)'
loop_
    _atom_site_type_symbol
    _atom_site_label
    _atom_site_fract_x
    _atom_site_fract_y
    _atom_site_fract_z
    _atom_site_U_iso_or_equiv
    _atom_site_adp_type
    _atom_site_calc_flag
    _atom_site_refinement_flags
    _atom_site_occupancy
    _atom_site_disorder_assembly
    _atom_site_disorder_group
    Mo Mo1 0.663054(16) 0.338004(17) 0.915715(4) 0.01643(3) Uani d . 1 . .
    O O1 0.77729(15) 0.39544(18) 0.87246(4) 0.0238(3) Uani d . 1 . .
    O O2 0.76505(15) 0.38526(17) 0.96219(4) 0.0233(3) Uani d . 1 . .
    Cl Cl1 0.64140(7) 0.53687(6) 0.916423(17) 0.02869(12) Uani d . 1 . .
    Cl Cl2 0.62465(7) 0.11310(6) 0.914936(17) 0.02893(12) Uani d . 1 . .
    Cl Cl3 0.47182(5) 0.25297(6) 0.856354(14) 0.02601(11) Uani d . 1 . .
    Cl Cl4 0.45883(5) 0.24295(6) 0.971200(14) 0.02623(11) Uani d . 1 . .
    Cl Cl5 1.00836(8) 0.0000 0.8333 0.0421(2) Uani d S 1 . .
    Cl Cl6 0.94835(8) 0.94835(8) 0.0000 0.0352(2) Uani d S 1 . .
    N N1 0.6973(2) 0.8428(2) 0.94054(6) 0.0266(4) Uani d . 1 . .
    H H1A 0.7726 0.8765 0.9564 0.032 Uiso calc R 1 . .
    N N2 0.1156(2) 0.8720(2) 0.89938(5) 0.0306(4) Uani d . 1 . .
    H H2A 0.0989 0.9161 0.8782 0.037 Uiso calc R 1 . .
    N N3 0.2586(2) 0.3111(2) 0.91300(7) 0.0333(5) Uani d . 1 . .
    H H3A 0.3299 0.3029 0.9186 0.040 Uiso calc R 1 . .
    C C1 0.5793(3) 0.7649(3) 0.96154(7) 0.0289(5) Uani d . 1 . .
    H H1 0.5782 0.7449 0.9929 0.035 Uiso calc R 1 . .
    C C2 0.4601(3) 0.7139(3) 0.93800(7) 0.0304(5) Uani d . 1 . .
    H H2 0.3759 0.6572 0.9526 0.037 Uiso calc R 1 . .
    C C3 0.4649(3) 0.7467(3) 0.89223(7) 0.0321(5) Uani d . 1 . .
    H H3 0.3832 0.7154 0.8756 0.039 Uiso calc R 1 . .
    C C4 0.5876(3) 0.8244(3) 0.87119(7) 0.0313(6) Uani d . 1 . .
    H H4 0.5916 0.8454 0.8398 0.038 Uiso calc R 1 . .
    C C5 0.7049(3) 0.8714(3) 0.89623(7) 0.0295(5) Uani d . 1 . .
    H H5 0.7907 0.9239 0.8821 0.035 Uiso calc R 1 . .
    C C6 0.2380(3) 0.9313(3) 0.91843(8) 0.0335(6) Uani d . 1 . .
    H H6 0.3064 1.0183 0.9085 0.040 Uiso calc R 1 . .
    C C7 0.2645(3) 0.8657(3) 0.95249(8) 0.0327(6) Uani d . 1 . .
    H H7 0.3501 0.9082 0.9673 0.039 Uiso calc R 1 . .
    C C8 0.1656(3) 0.7374(3) 0.96502(8) 0.0345(6) Uani d . 1 . .
    H H8 0.1833 0.6902 0.9882 0.041 Uiso calc R 1 . .
    C C9 0.0411(3) 0.6777(3) 0.94404(8) 0.0367(6) Uani d . 1 . .
    H H9 -0.0272 0.5887 0.9522 0.044 Uiso calc R 1 . .
    C C10 0.0168(3) 0.7481(3) 0.91116(8) 0.0345(6) Uani d . 1 . .
    H H10 -0.0693 0.7094 0.8969 0.041 Uiso calc R 1 . .
    C C11 0.1483(3) 0.2387(3) 0.93686(7) 0.0339(6) Uani d . 1 . .
    H H11 0.1464 0.1775 0.9592 0.041 Uiso calc R 1 . .
    C C12 0.0362(3) 0.2502(3) 0.92996(8) 0.0361(6) Uani d . 1 . .
    H H12 -0.0434 0.1989 0.9475 0.043 Uiso calc R 1 . .
    C C13 0.0413(3) 0.3393(3) 0.89645(9) 0.0395(6) Uani d . 1 . .
    H H13 -0.0356 0.3487 0.8908 0.047 Uiso calc R 1 . .
    C C14 0.1574(3) 0.4132(3) 0.87173(9) 0.0389(7) Uani d . 1 . .
    H H14 0.1618 0.4743 0.8490 0.047 Uiso calc R 1 . .
    C C15 0.2673(3) 0.3979(3) 0.88024(8) 0.0351(6) Uani d . 1 . .
    H H15 0.3485 0.4478 0.8633 0.042 Uiso calc R 1 . .
loop_
    _atom_site_aniso_label
    _atom_site_aniso_U_11
    _atom_site_aniso_U_22
    _atom_site_aniso_U_33
    _atom_site_aniso_U_12
    _atom_site_aniso_U_13
    _atom_site_aniso_U_23
    Mo1 0.01527(8) 0.01530(8) 0.01882(5) 0.00773(7) 0.00036(5) 0.00003(5)
    O1 0.0216(7) 0.0270(9) 0.0249(5) 0.0137(7) 0.0046(5) 0.0054(6)
    O2 0.0215(7) 0.0220(9) 0.0248(5) 0.0096(7) -0.0042(5) -0.0012(6)
    Cl1 0.0361(3) 0.0210(3) 0.0348(2) 0.0187(3) -0.0008(2) -0.0004(2)
    Cl2 0.0381(4) 0.0186(3) 0.0334(2) 0.0167(3) 0.0018(2) -0.0006(2)
    Cl3 0.0213(2) 0.0335(3) 0.02208(16) 0.0128(2) -0.00321(16) -0.00294(19)
    Cl4 0.0216(2) 0.0311(3) 0.02295(17) 0.0109(2) 0.00463(16) 0.00273(19)
    Cl5 0.0355(3) 0.0628(7) 0.0371(3) 0.0314(3) 0.01181(18) 0.0236(4)
    Cl6 0.0300(3) 0.0300(3) 0.0359(3) 0.0077(4) -0.00797(16) 0.00797(16)
    N1 0.0273(10) 0.0259(11) 0.0312(7) 0.0169(10) -0.0071(7) -0.0074(8)
    N2 0.0337(13) 0.0350(13) 0.0280(7) 0.0208(10) -0.0009(8) 0.0038(8)
    N3 0.0245(12) 0.0311(13) 0.0480(11) 0.0166(10) 0.0007(9) 0.0044(9)
    C1 0.0393(14) 0.0348(14) 0.0213(7) 0.0250(12) 0.0004(8) -0.0004(8)
    C2 0.0297(12) 0.0334(14) 0.0304(9) 0.0174(11) 0.0053(8) -0.0008(9)
    C3 0.0338(13) 0.0349(15) 0.0303(9) 0.0192(12) -0.0104(8) -0.0087(9)
    C4 0.0473(16) 0.0272(13) 0.0220(8) 0.0206(12) -0.0018(9) -0.0011(8)
    C5 0.0323(13) 0.0228(13) 0.0340(9) 0.0141(11) 0.0068(9) 0.0018(9)
    C6 0.0337(15) 0.0233(13) 0.0389(11) 0.0108(12) 0.0003(10) 0.0010(10)
    C7 0.0234(13) 0.0319(14) 0.0363(10) 0.0091(11) -0.0074(9) -0.0007(10)
    C8 0.0315(14) 0.0366(16) 0.0336(10) 0.0157(13) 0.0005(10) 0.0110(10)
    C9 0.0247(13) 0.0299(14) 0.0458(12) 0.0064(11) 0.0035(10) 0.0090(11)
    C10 0.0224(13) 0.0401(16) 0.0370(11) 0.0126(12) -0.0048(10) -0.0032(10)
    C11 0.0409(16) 0.0288(13) 0.0285(9) 0.0148(12) 0.0000(9) 0.0074(9)
    C12 0.0300(14) 0.0321(15) 0.0416(11) 0.0122(12) 0.0131(11) 0.0031(10)
    C13 0.0250(14) 0.0436(18) 0.0508(13) 0.0178(14) -0.0058(11) -0.0029(12)
    C14 0.0353(15) 0.0410(18) 0.0414(12) 0.0200(14) -0.0006(11) 0.0158(12)
    C15 0.0325(15) 0.0338(16) 0.0395(11) 0.0169(13) 0.0130(10) 0.0128(10)
_geom_special_details
;
All e.s.d.'s (except the e.s.d. in the dihedral angle between two l.s. planes)
are estimated using the full covariance matrix. The cell e.s.d.'s are taken
into account individually in the estimation of e.s.d.'s in distances, angles
and torsion angles; correlations between e.s.d.'s in cell parameters are only
used when they are defined by crystal symmetry. An approximate (isotropic)
treatment of cell e.s.d.'s is used for estimating e.s.d.'s involving l.s.
planes.
;
loop_
    _geom_bond_atom_site_label_1
    _geom_bond_atom_site_label_2
    _geom_bond_site_symmetry_2
    _geom_bond_distance
    _geom_bond_publ_flag
    Mo1 O2 . 1.6988(13) yes
    Mo1 O1 . 1.7004(13) yes
    Mo1 Cl2 . 2.3750(6) yes
    Mo1 Cl1 . 2.3995(6) yes
    Mo1 Cl3 . 2.5746(5) yes
    Mo1 Cl4 . 2.5953(5) yes
    N1 C1 . 1.335(3) ?
    N1 C5 . 1.336(3) ?
    N1 H1A . 0.8800 ?
    N2 C6 . 1.332(4) ?
    N2 C10 . 1.338(4) ?
    N2 H2A . 0.8800 ?
    N3 C11 . 1.310(3) ?
    N3 C15 . 1.349(3) ?
    N3 H3A . 0.8800 ?
    C1 C2 . 1.369(3) ?
    C1 H1 . 0.9500 ?
    C2 C3 . 1.392(3) ?
    C2 H2 . 0.9500 ?
    C3 C4 . 1.373(4) ?
    C3 H3 . 0.9500 ?
    C4 C5 . 1.379(4) ?
    C4 H4 . 0.9500 ?
    C5 H5 . 0.9500 ?
    C6 C7 . 1.372(4) ?
    C6 H6 . 0.9500 ?
    C7 C8 . 1.377(4) ?
    C7 H7 . 0.9500 ?
    C8 C9 . 1.375(4) ?
    C8 H8 . 0.9500 ?
    C9 C10 . 1.371(4) ?
    C9 H9 . 0.9500 ?
    C10 H10 . 0.9500 ?
    C11 C12 . 1.363(4) ?
    C11 H11 . 0.9500 ?
    C12 C13 . 1.395(4) ?
    C12 H12 . 0.9500 ?
    C13 C14 . 1.369(4) ?
    C13 H13 . 0.9500 ?
    C14 C15 . 1.370(4) ?
    C14 H14 . 0.9500 ?
    C15 H15 . 0.9500 ?
loop_
    _geom_angle_atom_site_label_1
    _geom_angle_atom_site_label_2
    _geom_angle_atom_site_label_3
    _geom_angle_site_symmetry_1
    _geom_angle_site_symmetry_3
    _geom_angle
    _geom_angle_publ_flag
    O2 Mo1 O1 . . 102.11(7) yes
    O2 Mo1 Cl2 . . 94.45(6) yes
    O1 Mo1 Cl2 . . 95.78(6) yes
    O2 Mo1 Cl1 . . 94.06(6) yes
    O1 Mo1 Cl1 . . 93.64(6) yes
    Cl2 Mo1 Cl1 . . 165.71(2) yes
    O2 Mo1 Cl3 . . 169.07(5) yes
    O1 Mo1 Cl3 . . 88.75(5) yes
    Cl2 Mo1 Cl3 . . 85.57(2) yes
    Cl1 Mo1 Cl3 . . 83.91(2) yes
    O2 Mo1 Cl4 . . 87.40(5) yes
    O1 Mo1 Cl4 . . 170.36(5) yes
    Cl2 Mo1 Cl4 . . 84.99(2) yes
    Cl1 Mo1 Cl4 . . 83.94(2) yes
    Cl3 Mo1 Cl4 . . 81.717(16) yes
    C1 N1 C5 . . 122.4(2) ?
    C1 N1 H1A . . 118.8 ?
    C5 N1 H1A . . 118.8 ?
    C6 N2 C10 . . 122.8(2) ?
    C6 N2 H2A . . 118.6 ?
    C10 N2 H2A . . 118.6 ?
    C11 N3 C15 . . 122.7(2) ?
    C11 N3 H3A . . 118.6 ?
    C15 N3 H3A . . 118.6 ?
    N1 C1 C2 . . 120.24(19) ?
    N1 C1 H1 . . 119.9 ?
    C2 C1 H1 . . 119.9 ?
    C1 C2 C3 . . 118.6(2) ?
    C1 C2 H2 . . 120.7 ?
    C3 C2 H2 . . 120.7 ?
    C4 C3 C2 . . 120.0(2) ?
    C4 C3 H3 . . 120.0 ?
    C2 C3 H3 . . 120.0 ?
    C3 C4 C5 . . 119.14(19) ?
    C3 C4 H4 . . 120.4 ?
    C5 C4 H4 . . 120.4 ?
    N1 C5 C4 . . 119.6(2) ?
    N1 C5 H5 . . 120.2 ?
    C4 C5 H5 . . 120.2 ?
    N2 C6 C7 . . 119.4(3) ?
    N2 C6 H6 . . 120.3 ?
    C7 C6 H6 . . 120.3 ?
    C6 C7 C8 . . 119.2(3) ?
    C6 C7 H7 . . 120.4 ?
    C8 C7 H7 . . 120.4 ?
    C9 C8 C7 . . 120.0(2) ?
    C9 C8 H8 . . 120.0 ?
    C7 C8 H8 . . 120.0 ?
    C10 C9 C8 . . 119.2(3) ?
    C10 C9 H9 . . 120.4 ?
    C8 C9 H9 . . 120.4 ?
    N2 C10 C9 . . 119.4(2) ?
    N2 C10 H10 . . 120.3 ?
    C9 C10 H10 . . 120.3 ?
    N3 C11 C12 . . 120.6(2) ?
    N3 C11 H11 . . 119.7 ?
    C12 C11 H11 . . 119.7 ?
    C11 C12 C13 . . 118.4(3) ?
    C11 C12 H12 . . 120.8 ?
    C13 C12 H12 . . 120.8 ?
    C14 C13 C12 . . 119.9(3) ?
    C14 C13 H13 . . 120.0 ?
    C12 C13 H13 . . 120.0 ?
    C13 C14 C15 . . 119.2(3) ?
    C13 C14 H14 . . 120.4 ?
    C15 C14 H14 . . 120.4 ?
    N3 C15 C14 . . 119.1(3) ?
    N3 C15 H15 . . 120.4 ?
    C14 C15 H15 . . 120.4 ?
loop_
    _geom_torsion_atom_site_label_1
    _geom_torsion_atom_site_label_2
    _geom_torsion_atom_site_label_3
    _geom_torsion_atom_site_label_4
    _geom_torsion_site_symmetry_1
    _geom_torsion_site_symmetry_2
    _geom_torsion_site_symmetry_3
    _geom_torsion_site_symmetry_4
    _geom_torsion
    _geom_torsion_publ_flag
    C5 N1 C1 C2 . . . . -1.7(4) ?
    N1 C1 C2 C3 . . . . -1.0(4) ?
    C1 C2 C3 C4 . . . . 2.5(4) ?
    C2 C3 C4 C5 . . . . -1.5(4) ?
    C1 N1 C5 C4 . . . . 2.8(4) ?
    C3 C4 C5 N1 . . . . -1.1(4) ?
    C10 N2 C6 C7 . . . . -1.9(4) ?
    N2 C6 C7 C8 . . . . 2.6(4) ?
    C6 C7 C8 C9 . . . . -1.2(4) ?
    C7 C8 C9 C10 . . . . -0.9(4) ?
    C6 N2 C10 C9 . . . . -0.3(4) ?
    C8 C9 C10 N2 . . . . 1.6(4) ?
    C15 N3 C11 C12 . . . . -1.3(4) ?
    N3 C11 C12 C13 . . . . 1.0(4) ?
    C11 C12 C13 C14 . . . . -0.5(4) ?
    C12 C13 C14 C15 . . . . 0.2(5) ?
    C11 N3 C15 C14 . . . . 1.0(4) ?
    C13 C14 C15 N3 . . . . -0.5(5) ?
loop_
    _geom_hbond_atom_site_label_D
    _geom_hbond_atom_site_label_H
    _geom_hbond_atom_site_label_A
    _geom_hbond_site_symmetry_A
    _geom_hbond_distance_DH
    _geom_hbond_distance_HA
    _geom_hbond_distance_DA
    _geom_hbond_angle_DHA
    N1 H1A Cl6 1_556 0.88 2.16 3.0424(19) 175.4
    N2 H2A Cl5 1_465 0.88 2.17 3.0304(19) 165.8
    N3 H3A Cl4 . 0.88 2.45 3.243(2) 149.5
    N3 H3A Cl3 . 0.88 2.69 3.277(2) 125.6
