# Supplementary material for: Tripyridinium cis-tetra­chlorido­dioxido­molybdate(VI) chloride
Source: Acta Crystallogr Sect E Struct Rep Online. 2010 Jun 26;66(Pt 7):m862–3. doi: 10.1107/S1600536810023950 (PMC3006702; doi:10.1107/S1600536810023950)
Supplement: Supplementary file 2 [file e-66-0m862-Isup2.hkl]

# 
# h,k,l, Fc-squared, Fo-squared, sigma(Fo-squared) and status flag 
# 
data_I
_shelx_title 'I in P3(1)21' 
_shelx_refln_list_code          4 
_shelx_F_calc_maximum      268.99 
_exptl_crystal_F_000      1632.00 
_reflns_d_resolution_high  0.6001 
 
loop_ 
 _symmetry_equiv_pos_as_xyz 
 'x, y, z' 
 '-y, x-y, z+1/3' 
 '-x+y, -x, z+2/3' 
 'y, x, -z' 
 'x-y, -y, -z+2/3' 
 '-x, -x+y, -z+1/3' 
 
_cell_length_a    11.3972 
_cell_length_b    11.3972 
_cell_length_c    29.4265 
_cell_angle_alpha  90.000 
_cell_angle_beta   90.000 
_cell_angle_gamma 120.000 
 
_shelx_F_squared_multiplier     1.000 
 
loop_ 
 _refln_index_h 
 _refln_index_k 
 _refln_index_l 
 _refln_F_squared_calc 
 _refln_F_squared_meas 
 _refln_F_squared_sigma 
 _refln_observed_status 
   1   3   0     4226.22     3931.15    117.97 o 
   2   3   0      698.21      743.19     95.12 o 
   3   3   0    72201.76    73284.87   1218.15 o 
  -1   4   0     4298.52     4181.42    135.67 o 
   0   4   0      586.78      742.77     53.83 o 
   1   4   0    56052.57    55628.16   1254.94 o 
   2   4   0     4171.87     4004.81     70.52 o 
   3   4   0     1904.38     1887.63     45.43 o 
   4   4   0    22141.10    22309.04    539.73 o 
  -2   5   0      755.38      794.63     88.11 o 
  -1   5   0    56213.96    55614.84    766.96 o 
   0   5   0     3109.55     3045.93    105.81 o 
   1   5   0    10532.22    10341.57    182.02 o 
   2   5   0    16992.63    17131.34    265.08 o 
   3   5   0     7281.41     7367.11    185.71 o 
   4   5   0      928.32      957.50     55.16 o 
   5   5   0    17024.21    17306.69    526.46 o 
  -3   6   0    72353.77    69798.19   1715.04 o 
  -2   6   0     4266.84     4122.56    106.22 o 
  -1   6   0    10522.97    10444.12    191.22 o 
   0   6   0     7085.16     7067.38    125.53 o 
   1   6   0     3049.55     2997.50     61.72 o 
   2   6   0     1385.96     1392.49     46.43 o 
   3   6   0    13929.40    14456.31    242.97 o 
   4   6   0     4877.03     4774.12    170.52 o 
   5   6   0     1898.23     1955.08    200.19 o 
   6   6   0     9824.43    10220.18    382.68 o 
  -3   7   0     1877.58     1905.90     94.39 o 
  -2   7   0    16665.17    16771.81    262.37 o 
  -1   7   0     3024.61     3046.49     71.16 o 
   0   7   0     5703.52     5680.74    110.83 o 
   1   7   0     8395.93     8797.43    137.31 o 
   2   7   0     4532.78     4621.88    101.79 o 
   3   7   0     1595.60     1565.59     56.14 o 
   4   7   0     7347.23     7795.53    157.39 o 
   5   7   0      493.66      588.79     66.81 o 
   6   7   0     4432.00     4340.39    277.97 o 
   7   7   0    10921.90    11371.89    440.19 o 
  -4   8   0    22366.57    22386.18    591.34 o 
  -3   8   0     7317.06     7586.60    139.37 o 
  -2   8   0     1393.02     1491.55     49.85 o 
  -1   8   0     8196.97     8332.76    153.64 o 
   0   8   0     2005.43     1956.59     92.74 o 
   1   8   0     3483.44     3514.79     85.12 o 
   2   8   0    15615.47    16022.37    319.93 o 
   3   8   0     3008.55     3314.31    188.76 o 
   4   8   0     3414.75     3730.17    211.61 o 
   5   8   0     7558.22     7478.77    331.06 o 
   6   8   0     2182.78     2711.17    190.97 o 
   7   8   0      642.26      614.20    112.81 o 
  -4   9   0      967.20     1077.70     45.96 o 
  -3   9   0    13851.46    14270.53    237.60 o 
  -2   9   0     4537.69     4569.43    101.82 o 
  -1   9   0     3459.92     3515.06     85.96 o 
   0   9   0    13559.07    13520.06    230.07 o 
   1   9   0     4767.07     5619.96    249.22 o 
   2   9   0      567.86      660.65    101.01 o 
   3   9   0     4513.05     5096.45    255.85 o 
   4   9   0      388.15      267.65     77.42 o 
   5   9   0     1616.51     1580.11    160.74 o 
   6   9   0     2976.28     3207.40    221.94 o 
   7   9   0      859.39      962.22    148.94 o 
  -5  10   0    17266.79    16924.01    489.59 o 
  -4  10   0     4910.74     5121.06    143.78 o 
  -3  10   0     1614.78     1724.17     73.11 o 
  -2  10   0    15675.93    15871.94    325.86 o 
  -1  10   0     4599.85     4794.10    133.91 o 
   0  10   0     3896.77     3977.18    211.61 o 
   1  10   0     6984.48     6368.35    289.03 o 
   2  10   0     1165.56     1379.55    143.04 o 
   3  10   0     1237.09     1229.87    142.31 o 
   4  10   0     3347.66     3711.74    235.95 o 
   5  10   0      727.73      735.12    128.30 o 
   6  10   0       32.62       60.46     60.46 o 
   7  10   0      921.30      746.92    138.62 o 
  -5  11   0     1902.04     2068.06     86.09 o 
  -4  11   0     7285.98     6930.55    184.64 o 
  -3  11   0     2986.79     3007.13    176.22 o 
  -2  11   0      649.30      766.08     52.37 o 
  -1  11   0     6996.89     6930.20    297.88 o 
   0  11   0     1084.97     1042.59    123.13 o 
   1  11   0     1464.00     1336.79    141.57 o 
   2  11   0     2356.04     2182.51    176.96 o 
   3  11   0      715.01      782.31    126.08 o 
   4  11   0      206.48      339.17     95.12 o 
   5  11   0     1994.99     2303.43    216.04 o 
   6  11   0      526.89      406.27    104.70 o 
  -6  12   0     9751.92     9779.99    336.96 o 
  -5  12   0      541.24      690.68     99.54 o 
  -4  12   0     3469.02     3385.09    118.03 o 
  -3  12   0     4438.12     4455.60    164.06 o 
  -2  12   0     1123.52     1098.63    122.40 o 
  -1  12   0     1502.79     1655.31    152.63 o 
   0  12   0     1713.49     1540.29    154.10 o 
   1  12   0      251.39      160.00     68.57 o 
   2  12   0      181.57      171.80     78.16 o 
   3  12   0     2883.05     2693.48    215.30 o 
   4  12   0      450.45      483.69    118.71 o 
   5  12   0      476.66      457.15    120.19 o 
   6  12   0     1317.25     1332.36    186.55 o 
  -6  13   0     4395.86     4527.04    200.92 o 
  -5  13   0     7516.03     7332.17    199.66 o 
  -4  13   0      395.25      368.71     46.86 o 
  -3  13   0     1275.34     1221.76    128.30 o 
  -2  13   0     2358.30     2557.81    181.38 o 
  -1  13   0      278.45      194.66     70.78 o 
   0  13   0       40.94       91.43     61.94 o 
   1  13   0     2678.32     2833.57    213.83 o 
   2  13   0     1641.86     1793.93    193.18 o 
   3  13   0      512.69      714.48    140.09 o 
   4  13   0     1759.01     2312.28    230.05 o 
   5  13   0      200.36      331.06    113.55 o 
  -7  14   0    10967.08    11044.52    387.84 o 
  -6  14   0     2197.47     2213.70    103.06 o 
  -5  14   0     1595.09     1455.08     99.54 o 
  -4  14   0     3361.11     3373.30    204.24 o 
  -3  14   0      718.83      830.97    119.45 o 
  -2  14   0      161.61      208.67     75.21 o 
  -1  14   0     2706.87     2625.64    203.50 o 
   0  14   0     2247.10     2489.97    204.24 o 
   1  14   0       71.90       83.32     72.26 o 
   2  14   0     1938.98     1755.59    202.77 o 
   3  14   0      205.23       39.82     74.47 o 
   4  14   0      279.42      259.54    102.49 o 
  -7  15   0      658.09      671.50     67.50 o 
  -6  15   0     2975.17     2791.91    120.10 o 
  -5  15   0      726.58      873.74    117.24 o 
  -4  15   0      221.40      263.97     79.63 o 
  -3  15   0     2880.45     2766.47    201.29 o 
  -2  15   0     1657.49     1608.12    171.06 o 
  -1  15   0       62.92      -35.39     53.09 o 
   0  15   0     1540.88     1465.82    182.86 o 
   1  15   0      173.64      286.09    100.28 o 
   2  15   0      471.77      507.29    123.87 o 
  -8  16   0     1603.53     1827.11    142.31 o 
  -7  16   0      866.31      942.78     78.21 o 
  -6  16   0       38.28       29.49     51.61 o 
  -5  16   0     1944.16     1913.38    172.54 o 
  -4  16   0      437.97      355.39     92.90 o 
  -3  16   0      507.33      550.05    112.07 o 
  -2  16   0     1936.74     1807.94    189.49 o 
  -1  16   0      180.50       47.93     75.21 o 
   0  16   0      308.28      128.30     81.11 o 
  -8  17   0      121.52      230.64     63.78 o 
  -7  17   0      918.67      605.35    105.44 o 
  -6  17   0      503.21      609.04    109.13 o 
  -5  17   0      476.78      348.76     92.90 o 
  -4  17   0     1748.26     1533.65    171.06 o 
  -3  17   0      199.76      146.73     84.06 o 
  -2  17   0      468.56      471.89    114.29 o 
  -9  18   0      944.76      936.41    119.45 o 
  -8  18   0       67.30       82.58     60.46 o 
  -7  18   0      394.91      312.63     89.22 o 
  -6  18   0     1296.76     1420.10    160.00 o 
  -5  18   0      191.38       73.73     70.05 o 
  -4  18   0      279.21      443.87    110.60 o 
  -5   3   1    25557.66    26256.83    488.62 o 
  -4   3   1    13874.14    14647.69    272.39 o 
   1   3   1     7136.25     7574.67    157.71 o 
   2   3   1     7168.41     7692.03    131.04 o 
   3   3   1      987.91     1027.99     52.89 o 
  -7   4   1     2205.03     2353.07     64.67 o 
  -6   4   1      288.56      370.86     21.18 o 
  -5   4   1     2292.59     2133.43     55.64 o 
  -4   4   1     6920.78     7213.12    151.22 o 
  -3   4   1    13733.86    14385.38    379.73 o 
  -1   4   1     7189.54     7576.95    200.55 o 
   0   4   1      288.86      427.38     29.20 o 
   1   4   1       81.99       94.00     20.07 o 
   2   4   1     4012.71     4141.52     74.21 o 
   3   4   1     4743.40     4905.36    102.20 o 
   4   4   1     7865.43     7840.98    125.27 o 
  -9   5   1       15.11      147.88     18.15 o 
  -8   5   1      809.88      871.77     40.23 o 
  -7   5   1     2028.72     2077.98     76.95 o 
  -6   5   1      799.05      902.62     31.08 o 
  -5   5   1     1923.89     2179.05     70.85 o 
  -4   5   1     2358.06     2274.16    139.36 o 
  -3   5   1    25626.15    26395.08    459.56 o 
  -2   5   1     7009.45     7545.98    160.74 o 
  -1   5   1       65.24      112.67     14.46 o 
   0   5   1     5774.03     5706.84    103.39 o 
   1   5   1      260.06      346.16     39.88 o 
   2   5   1     1510.95     1572.06     43.28 o 
   3   5   1      539.20      515.76     36.93 o 
   4   5   1     9430.29     9148.90    172.72 o 
   5   5   1     6177.56     6274.57    137.66 o 
 -11   6   1     1301.84     1377.45    121.29 o 
 -10   6   1     1740.86     1637.76     85.50 o 
  -9   6   1       71.42      114.52     36.38 o 
  -8   6   1     2503.41     2471.14     63.77 o 
  -7   6   1     1866.36     1843.37     44.28 o 
  -6   6   1     5466.50     5257.53     98.51 o 
  -5   6   1      742.44      753.10     29.89 o 
  -4   6   1      293.76      401.55     30.52 o 
  -3   6   1      996.08     1036.21     45.36 o 
  -2   6   1     3926.36     3999.61     82.74 o 
  -1   6   1      234.07      324.23     22.32 o 
   0   6   1       42.77       99.06     19.87 o 
   1   6   1     1543.37     1550.54     42.57 o 
   2   6   1     2203.70     2315.86     56.19 o 
   3   6   1     1569.13     1620.47     55.11 o 
   4   6   1     2460.72     2449.65    127.27 o 
   5   6   1     1341.37     1390.53     59.73 o 
   6   6   1      752.88      748.14     83.32 o 
 -13   7   1     1400.15     1244.29     94.60 o 
 -12   7   1     1632.62     1699.98     95.86 o 
 -11   7   1      528.88      585.95     62.17 o 
 -10   7   1     2303.65     2292.52     67.80 o 
  -9   7   1     1182.29     1123.18     43.85 o 
  -8   7   1     2350.50     2321.38     60.69 o 
  -7   7   1      387.73      428.14     34.35 o 
  -6   7   1     1922.78     2013.68     53.40 o 
  -5   7   1     2012.98     2119.94     57.90 o 
  -4   7   1     2281.77     2391.03     60.74 o 
  -3   7   1     4764.67     5054.43    172.22 o 
  -2   7   1     1534.99     1624.98     65.15 o 
  -1   7   1     1535.15     1627.72     49.75 o 
   0   7   1      281.82      294.48     23.78 o 
   1   7   1      638.01      681.33     30.50 o 
   2   7   1     1202.57     1138.71     69.23 o 
   3   7   1      772.34      772.26     41.61 o 
   4   7   1      456.70      568.11     62.65 o 
   5   7   1     1143.00     1014.51     97.33 o 
   6   7   1     1736.83     1848.91    109.18 o 
   7   7   1      112.99      155.75     46.82 o 
 -15   8   1      322.47      248.48     82.58 o 
 -14   8   1      632.62      717.43    116.50 o 
 -13   8   1      572.70      524.98     97.33 o 
 -12   8   1      306.61      294.93     73.00 o 
 -11   8   1      566.84      647.38     96.59 o 
 -10   8   1      434.91      432.08     78.16 o 
  -9   8   1      363.24      422.62     30.81 o 
  -8   8   1        9.14       34.33     14.00 o 
  -7   8   1     2324.39     2442.07     63.92 o 
  -6   8   1     2530.37     2531.91     66.06 o 
  -5   8   1      778.03      769.79     36.98 o 
  -4   8   1     7874.52     7786.89    177.00 o 
  -3   8   1      557.93      622.05     34.87 o 
  -2   8   1     2193.45     2270.66     88.21 o 
  -1   8   1      600.59      657.21     35.24 o 
   0   8   1      800.16      843.79     42.30 o 
   1   8   1     1067.94     1202.11     49.59 o 
   2   8   1      566.30      635.83     42.52 o 
   3   8   1     1592.88     1703.01    107.28 o 
   4   8   1      825.81      842.77    109.86 o 
   5   8   1      106.71      120.19     54.56 o 
   6   8   1     1149.90     1186.37    141.57 o 
   7   8   1     1803.76     1719.46    171.06 o 
 -16   9   1      222.92      342.86    101.75 o 
 -15   9   1      159.93       53.09     58.25 o 
 -14   9   1       21.52       84.79     61.20 o 
 -13   9   1      776.91      714.48    116.50 o 
 -12   9   1     1343.94     1487.94    141.57 o 
 -11   9   1     2455.46     2419.19    167.37 o 
 -10   9   1     3151.70     3484.64    193.18 o 
  -9   9   1      145.63      168.70     21.88 o 
  -8   9   1      371.17      377.33     28.47 o 
  -7   9   1     1197.22     1131.07     61.00 o 
  -6   9   1       70.81       60.50     18.95 o 
  -5   9   1       14.75      179.33     27.07 o 
  -4   9   1     9395.67     9187.20    168.13 o 
  -3   9   1     1581.51     1545.59    110.56 o 
  -2   9   1     1206.90     1212.94     48.03 o 
  -1   9   1     1048.02     1154.59     47.91 o 
   0   9   1      204.10      193.93     37.02 o 
   1   9   1       38.30       36.17     30.06 o 
   2   9   1     1387.17     1442.96    133.46 o 
   3   9   1      332.52      328.11     77.42 o 
   4   9   1      430.46      572.17    105.44 o 
   5   9   1     2651.73     2919.84    204.98 o 
   6   9   1      490.09      350.23     95.12 o 
   7   9   1       38.97      122.40     71.52 o 
 -17  10   1      212.97       44.24     70.05 o 
 -16  10   1      167.70      255.12     87.01 o 
 -15  10   1       40.58      -39.08     45.71 o 
 -14  10   1      179.00      247.74     79.63 o 
 -13  10   1       26.10       58.25     48.66 o 
 -12  10   1     1643.94     1816.79    159.26 o 
 -11  10   1     2870.05     3202.24    193.18 o 
 -10  10   1     2200.89     2310.07    156.31 o 
  -9  10   1     3109.51     3238.12    100.65 o 
  -8  10   1      444.82      505.79     42.39 o 
  -7  10   1     2294.84     2278.06    103.60 o 
  -6  10   1     1694.88     1625.04     72.64 o 
  -5  10   1     6189.17     6188.95    131.24 o 
  -4  10   1     2427.79     2350.64     72.10 o 
  -3  10   1      771.92      863.51     44.56 o 
  -2  10   1      558.19      581.29     38.31 o 
  -1  10   1       40.11       87.11     21.52 o 
   0  10   1     5798.89     6147.08    182.02 o 
   1  10   1      558.43      592.08     98.80 o 
   2  10   1      363.95      454.93     89.95 o 
   3  10   1       28.95       22.12     49.40 o 
   4  10   1       55.95      109.86     62.67 o 
   5  10   1      152.51      184.33     79.63 o 
   6  10   1      363.80      474.11    115.02 o 
   7  10   1       48.79       -2.95     64.15 o 
 -17  11   1       78.04       61.94     69.31 o 
 -16  11   1      158.47      132.72     81.11 o 
 -15  11   1       42.79       75.95     62.67 o 
 -14  11   1      474.87      451.99    104.70 o 
 -13  11   1      384.88      494.75    103.96 o 
 -12  11   1      339.17      527.19    100.28 o 
 -11  11   1     1738.66     1808.68    145.25 o 
 -10  11   1     2855.15     2909.52    180.65 o 
  -9  11   1     2493.16     2476.51     89.99 o 
  -8  11   1      543.34      603.45     48.97 o 
  -7  11   1      563.45      618.95     50.78 o 
  -6  11   1     1266.62     1312.65     69.48 o 
  -5  11   1     1310.15     1365.93     70.09 o 
  -4  11   1      461.70      452.45     46.09 o 
  -3  11   1     1622.33     1680.03     76.18 o 
  -2  11   1     1452.97     1412.25     70.65 o 
  -1  11   1      560.54      582.49     92.90 o 
   0  11   1       73.36      153.37     59.72 o 
   1  11   1     1121.45     1114.11    133.46 o 
   2  11   1        8.09       25.07     46.45 o 
   3  11   1      366.20      321.48     90.69 o 
   4  11   1     1764.80     1956.88    190.23 o 
   5  11   1       26.36       40.55     60.46 o 
   6  11   1       73.78       -8.85     58.25 o 
 -18  12   1       82.24       85.53     80.37 o 
 -17  12   1       94.51      131.98     82.58 o 
 -16  12   1      712.29      989.50    157.79 o 
 -15  12   1      671.54      849.41    137.14 o 
 -14  12   1      455.47      645.90    122.40 o 
 -13  12   1      103.63      190.97     73.73 o 
 -12  12   1       13.62       41.29     47.19 o 
 -11  12   1      329.22      300.09     73.73 o 
 -10  12   1     1610.20     1659.74    145.99 o 
  -9  12   1     1304.92     1264.56     69.13 o 
  -8  12   1      320.65      372.10     43.92 o 
  -7  12   1     1638.66     1631.60    133.09 o 
  -6  12   1      760.61      685.18     83.69 o 
  -5  12   1     1171.96     1129.64     69.72 o 
  -4  12   1      861.62      908.79     62.88 o 
  -3  12   1      334.85      379.71     44.04 o 
  -2  12   1      369.28      376.04     81.11 o 
  -1  12   1     1092.82     1179.73    131.98 o 
   0  12   1       25.77       18.43     40.55 o 
   1  12   1        2.01       -5.90     39.08 o 
   2  12   1      706.74      819.18    139.36 o 
   3  12   1      164.88      174.01     78.89 o 
   4  12   1      625.91      808.12    143.78 o 
   5  12   1       75.00       47.19     65.62 o 
   6  12   1       23.57       -3.69     74.47 o 
 -18  13   1      295.13      126.82     89.22 o 
 -17  13   1      158.60      110.60     85.53 o 
 -16  13   1      225.87      247.01     92.90 o 
 -15  13   1      623.64      491.06    115.02 o 
 -14  13   1      246.86      434.29    101.75 o 
 -13  13   1       96.21      120.19     66.36 o 
 -12  13   1      105.40      -19.91     39.08 o 
 -11  13   1      387.38      143.04     61.20 o 
 -10  13   1       27.04       47.93     48.66 o 
  -9  13   1      796.26      758.37    102.86 o 
  -8  13   1      588.68      577.07     55.62 o 
  -7  13   1     1416.57     1510.92    142.67 o 
  -6  13   1     1768.55     1790.26     88.04 o 
  -5  13   1       97.75       85.14     49.40 o 
  -4  13   1      435.05      475.72     50.49 o 
  -3  13   1       22.68       93.64     53.83 o 
  -2  13   1        7.42      -28.76     37.60 o 
  -1  13   1        3.04      -25.07     39.82 o 
   0  13   1     1547.47     1625.82    168.85 o 
   1  13   1      142.33       90.69     69.31 o 
   2  13   1      236.76      103.96     72.26 o 
   3  13   1      564.89      501.39    119.45 o 
   4  13   1        7.23       70.78     78.89 o 
   5  13   1       50.30       57.51     73.73 o 
 -18  14   1       16.20      129.03     95.12 o 
 -17  14   1      592.68      705.63    146.73 o 
 -16  14   1      153.64       89.95     76.68 o 
 -15  14   1      251.77      301.57     97.33 o 
 -14  14   1        0.39       11.06     52.35 o 
 -13  14   1      249.64      348.02     94.38 o 
 -12  14   1      448.94      442.40     98.80 o 
 -11  14   1      467.22      502.86     97.33 o 
 -10  14   1      164.69      157.05     58.99 o 
  -9  14   1       21.61       60.09     32.06 o 
  -8  14   1      606.80      475.67     56.05 o 
  -7  14   1      105.57       93.40     35.64 o 
  -6  14   1     1123.43     1090.96     76.08 o 
  -5  14   1     2664.41     2810.22    115.78 o 
  -4  14   1       64.17       38.34     55.30 o 
  -3  14   1      354.91      440.19     93.64 o 
  -2  14   1      724.82      693.83    115.76 o 
  -1  14   1      135.13       40.55     59.72 o 
   0  14   1      385.86      478.53    109.86 o 
   1  14   1      503.07      589.87    128.30 o 
   2  14   1      147.68      125.35     78.89 o 
   3  14   1       46.61       17.70     75.95 o 
   4  14   1      704.72      780.84    160.00 o 
 -17  15   1      146.18      115.02     82.58 o 
 -16  15   1      712.95      756.50    143.78 o 
 -15  15   1        2.13        3.69     56.04 o 
 -14  15   1      255.85      302.31     96.59 o 
 -13  15   1      657.07      730.70    123.87 o 
 -12  15   1      689.77      791.16    125.35 o 
 -11  15   1       49.62       14.75     47.19 o 
 -10  15   1       38.29       90.69     55.30 o 
  -9  15   1      154.14      121.57     38.71 o 
  -8  15   1      307.33      408.95     56.31 o 
  -7  15   1     1799.37     1922.21    106.18 o 
  -6  15   1      493.71      420.71     81.84 o 
  -5  15   1      145.80      113.55     57.51 o 
  -4  15   1     1773.99     1759.28    162.21 o 
  -3  15   1      164.47      205.72     78.16 o 
  -2  15   1      246.08      154.10     75.21 o 
  -1  15   1      513.90      734.38    132.72 o 
   0  15   1      637.74      743.97    136.41 o 
   1  15   1       22.77      157.79     84.79 o 
   2  15   1      380.92      297.15    108.39 o 
 -16  16   1        2.04      -50.14     50.14 o 
 -15  16   1      707.10      716.69    136.41 o 
 -14  16   1      156.22      113.55     75.21 o 
 -13  16   1      233.47      182.12     78.89 o 
 -12  16   1      736.52      833.19    130.51 o 
 -11  16   1      155.96      152.63     70.05 o 
 -10  16   1      178.99      182.12     67.83 o 
  -9  16   1      225.49      232.45     47.16 o 
  -8  16   1       12.72       -9.35     29.60 o 
  -7  16   1       39.82        9.83     31.16 o 
  -6  16   1      359.46      256.59     76.68 o 
  -5  16   1       23.19       65.62     59.72 o 
  -4  16   1      619.13      794.85    126.82 o 
  -3  16   1      566.11      553.00    117.24 o 
  -2  16   1      153.09      101.01     70.78 o 
  -1  16   1       23.51       21.38     61.20 o 
   0  16   1      224.46       42.03     67.83 o 
 -15  17   1      156.43       24.33     68.57 o 
 -14  17   1      599.26      873.00    149.68 o 
 -13  17   1      157.59      165.90     82.58 o 
 -12  17   1       98.87       96.59     72.26 o 
 -11  17   1       86.78       -1.47     55.30 o 
 -10  17   1      203.34      147.47     69.31 o 
  -9  17   1        4.62      -28.66     28.66 o 
  -8  17   1      121.01      217.93     48.98 o 
  -7  17   1       50.35       16.22     49.40 o 
  -6  17   1       74.46       -6.64     50.88 o 
  -5  17   1       82.24       48.66     61.20 o 
  -4  17   1        5.77       58.99     59.72 o 
  -3  17   1       49.26      -25.07     58.25 o 
  -2  17   1      379.15      435.03    116.50 o 
 -14  18   1       11.62       -0.74     63.41 o 
 -13  18   1      302.27      339.17    103.96 o 
 -12  18   1       81.90       27.28     55.30 o 
 -11  18   1      136.23      106.18     65.62 o 
 -10  18   1      262.17      212.35     77.42 o 
  -9  18   1       32.44        8.96     38.57 o 
  -8  18   1        0.59      -22.86     47.93 o 
  -7  18   1       98.92      165.16     77.42 o 
  -6  18   1       21.27       37.60     63.41 o 
  -5  18   1       47.55       11.06     61.94 o 
  -4  18   1      711.14      870.05    150.42 o 
  -3   2   2      105.43      171.06     25.81 o 
   2   2   2    45591.43    46045.00   1108.21 o 
  -5   3   2     7205.31     6858.30    165.36 o 
  -4   3   2    10090.44    10579.60    205.46 o 
   0   3   2      522.05      516.13     40.55 o 
   1   3   2    23604.94    23947.91    578.81 o 
   2   3   2      204.29      305.29     20.04 o 
   3   3   2     8121.32     8749.09    151.87 o 
  -7   4   2      420.31      442.51     35.30 o 
  -6   4   2     1319.93     1414.86     34.59 o 
  -5   4   2      125.31      205.29     24.04 o 
  -4   4   2     1034.36     1159.16     46.18 o 
  -3   4   2    10034.73    10266.63    284.61 o 
  -1   4   2    23436.64    24316.13    424.67 o 
   0   4   2        1.12       31.84     13.81 o 
   1   4   2     1895.13     2043.93     50.27 o 
   2   4   2     9907.69    10375.33    151.79 o 
   3   4   2      407.96      396.87     26.93 o 
   4   4   2      837.33      901.22     42.10 o 
  -9   5   2      692.86      812.66     44.49 o 
  -8   5   2     9007.49     9143.23    188.25 o 
  -7   5   2     1886.84     1891.10     61.45 o 
  -6   5   2     1063.29      992.94     73.36 o 
  -5   5   2     1667.07     1561.97     57.42 o 
  -4   5   2      124.85      187.28     34.65 o 
  -3   5   2     7103.74     7048.78    143.52 o 
  -2   5   2      198.95      261.63     22.68 o 
  -1   5   2     1799.21     1864.08     54.77 o 
   0   5   2      116.79      138.12     16.92 o 
   1   5   2     5535.78     5484.52    104.78 o 
   2   5   2     2871.72     2629.16     59.29 o 
   3   5   2     1510.59     1608.96     53.27 o 
   4   5   2     6479.76     6335.40    132.77 o 
   5   5   2     4726.36     4956.40    117.85 o 
 -11   6   2      219.07      210.90     42.99 o 
 -10   6   2     3182.18     3191.25    122.72 o 
  -9   6   2     3198.38     3375.40     87.62 o 
  -8   6   2      334.84      357.46     26.21 o 
  -7   6   2      941.13      980.71     38.22 o 
  -6   6   2      250.69      226.81     16.45 o 
  -5   6   2     1081.25     1182.81     36.22 o 
  -4   6   2     1246.59     1357.50     66.55 o 
  -3   6   2     8041.28     8541.12    447.93 o 
  -2   6   2     9866.33    10541.33    171.86 o 
  -1   6   2     5475.78     5542.53    105.26 o 
   0   6   2     1036.68     1167.71     40.60 o 
   1   6   2      485.49      520.91     27.99 o 
   2   6   2     1284.86     1367.27     42.61 o 
   3   6   2      448.90      564.47     34.93 o 
   4   6   2      711.55      842.29     90.09 o 
   5   6   2     1464.81     1556.10     63.51 o 
   6   6   2      228.83      356.49     53.44 o 
 -13   7   2      128.63      153.05     40.40 o 
 -12   7   2      505.87      551.09     64.87 o 
 -11   7   2      275.48      277.05     47.44 o 
 -10   7   2      261.57      221.41     25.32 o 
  -9   7   2      425.26      498.17     28.38 o 
  -8   7   2       46.76       62.07     13.16 o 
  -7   7   2      118.61      120.60     25.27 o 
  -6   7   2      965.89      945.84     37.33 o 
  -5   7   2     1964.53     1928.24     73.02 o 
  -4   7   2      414.47      470.95     32.28 o 
  -3   7   2      410.30      472.18     34.40 o 
  -2   7   2     2866.57     2800.04     68.73 o 
  -1   7   2      499.30      595.52     31.91 o 
   0   7   2     2958.65     3137.56    107.18 o 
   1   7   2      150.43      158.98     21.18 o 
   2   7   2     3296.90     3451.00     82.80 o 
   3   7   2      187.06      224.80     37.73 o 
   4   7   2      519.90      500.12     55.22 o 
   5   7   2      103.56      110.13     25.70 o 
   6   7   2      502.41      462.61     64.12 o 
   7   7   2     1968.58     1955.06    122.00 o 
 -15   8   2       41.54       67.83     61.20 o 
 -14   8   2      489.43      752.82    119.45 o 
 -13   8   2      424.11      535.30    101.01 o 
 -12   8   2      255.35      270.60     72.26 o 
 -11   8   2      686.49      792.63    103.23 o 
 -10   8   2        1.19      -31.71     33.18 o 
  -9   8   2      400.17      392.26     73.00 o 
  -8   8   2       63.82       68.97     15.14 o 
  -7   8   2       33.37       76.02     15.94 o 
  -6   8   2      340.69      381.24     26.56 o 
  -5   8   2     8905.22     8690.42    156.09 o 
  -4   8   2      797.95      906.29     39.42 o 
  -3   8   2     1538.07     1534.81     52.68 o 
  -2   8   2     1281.14     1325.57     66.52 o 
  -1   8   2      151.04      183.32     22.71 o 
   0   8   2       38.06       40.19     16.22 o 
   1   8   2     1557.75     1533.53     54.91 o 
   2   8   2      511.53      483.81    103.96 o 
   3   8   2      244.76      270.43     33.77 o 
   4   8   2      620.04      604.89     49.11 o 
   5   8   2       46.95       88.48     52.35 o 
   6   8   2      246.20      391.52     89.22 o 
   7   8   2      540.51      535.30    110.60 o 
 -16   9   2      315.56      295.67     92.17 o 
 -15   9   2     1273.82     1316.14    158.53 o 
 -14   9   2      177.03      157.79     72.26 o 
 -13   9   2     1124.99     1027.11    131.98 o 
 -12   9   2      956.30      988.76    122.40 o 
 -11   9   2      300.80      391.52     84.06 o 
 -10   9   2     1066.79     1153.19    116.50 o 
  -9   9   2      953.88      863.42     97.33 o 
  -8   9   2      414.25      462.42     74.10 o 
  -7   9   2      440.61      461.48     37.61 o 
  -6   9   2     3111.58     3284.55    101.32 o 
  -5   9   2      706.81      871.95     51.33 o 
  -4   9   2     6439.94     6104.35    126.85 o 
  -3   9   2      433.58      447.25     33.27 o 
  -2   9   2     3340.84     3405.10     86.07 o 
  -1   9   2     1531.10     1654.53     57.94 o 
   0   9   2      177.86      187.49     24.40 o 
   1   9   2      528.95      587.87     41.93 o 
   2   9   2     1805.58     1937.71    145.99 o 
   3   9   2      185.74      339.17     79.63 o 
   4   9   2      550.06      515.40    100.28 o 
   5   9   2      428.50      322.95     89.22 o 
   6   9   2      277.32      229.31     85.53 o 
   7   9   2      192.57      165.90     77.42 o 
 -16  10   2      159.28      154.84     77.42 o 
 -15  10   2     1024.01     1094.20    149.68 o 
 -14  10   2     1548.44     1931.08    179.91 o 
 -13  10   2      339.47      272.81     80.37 o 
 -12  10   2      172.69      188.02     63.41 o 
 -11  10   2      275.75      384.89     81.84 o 
 -10  10   2     1314.43     1418.63    129.77 o 
  -9  10   2     1083.82      932.73    103.96 o 
  -8  10   2        1.76        4.92     18.43 o 
  -7  10   2      241.29      229.94     32.16 o 
  -6  10   2     3091.23     3172.89    104.76 o 
  -5  10   2     4670.15     4554.15    147.81 o 
  -4  10   2      690.12      785.86     56.45 o 
  -3  10   2      179.58      199.54     27.43 o 
  -2  10   2      516.77      505.53     51.33 o 
  -1  10   2      528.10      673.81     41.29 o 
   0  10   2     2757.00     2758.14     81.06 o 
   1  10   2     1543.25     1811.63    144.52 o 
   2  10   2     1807.22     1801.31    160.00 o 
   3  10   2     1004.50     1145.08    137.88 o 
   4  10   2      172.77      210.14     73.73 o 
   5  10   2       14.63        7.37     48.66 o 
   6  10   2      451.75      381.94    102.49 o 
   7  10   2      169.84      157.05     81.11 o 
 -17  11   2       36.26       64.15     64.15 o 
 -16  11   2      372.04      359.08    103.96 o 
 -15  11   2      271.80      320.74     95.12 o 
 -14  11   2      206.50      273.55     87.74 o 
 -13  11   2      857.72      786.00    123.13 o 
 -12  11   2       18.30       -2.21     42.03 o 
 -11  11   2     1606.17     1806.47    147.47 o 
 -10  11   2      273.99      123.13     53.83 o 
  -9  11   2      303.67      368.27     38.76 o 
  -8  11   2      711.84      675.61     50.46 o 
  -7  11   2      286.89      238.73     77.05 o 
  -6  11   2      229.54      173.08     33.08 o 
  -5  11   2     1480.89     1355.78     70.63 o 
  -4  11   2      551.68      515.07     51.24 o 
  -3  11   2      245.34      307.69     40.00 o 
  -2  11   2     1759.66     1898.71     82.33 o 
  -1  11   2     1543.69     1642.56     76.79 o 
   0  11   2       67.96      167.37     59.72 o 
   1  11   2     1487.98     1635.41    154.84 o 
   2  11   2      212.77      289.77     81.84 o 
   3  11   2      205.27      138.62     73.73 o 
   4  11   2      490.14      403.32    103.23 o 
   5  11   2      511.50      477.79    116.50 o 
   6  11   2      107.46       11.06     53.09 o 
   7  11   2      117.35      126.82     87.01 o 
 -18  12   2      144.61       53.83     73.73 o 
 -17  12   2       66.10      157.05     84.06 o 
 -16  12   2      151.93      134.93     72.26 o 
 -15  12   2      712.49      573.65    117.97 o 
 -14  12   2      452.94      431.34    101.75 o 
 -13  12   2      123.98      134.93     67.83 o 
 -12  12   2     1393.55     1145.82    137.14 o 
 -11  12   2       17.02       -9.59     41.29 o 
 -10  12   2      188.04      204.98     67.83 o 
  -9  12   2      976.13     1017.17     61.72 o 
  -8  12   2      244.46      274.18     39.31 o 
  -7  12   2      506.65      494.75     50.26 o 
  -6  12   2      234.42      204.82     40.55 o 
  -5  12   2      107.75      112.27     38.34 o 
  -4  12   2      641.84      657.59     55.67 o 
  -3  12   2      194.47      167.24     32.93 o 
  -2  12   2     1819.16     1767.41    128.66 o 
  -1  12   2     1451.95     1339.73    138.62 o 
   0  12   2       14.37        0.74     44.24 o 
   1  12   2      194.53      227.10     75.21 o 
   2  12   2       37.19       -9.59     52.35 o 
   3  12   2      930.01     1054.39    155.58 o 
   4  12   2       82.27       17.70     64.15 o 
   5  12   2      114.48      185.81     91.43 o 
   6  12   2      146.44       77.42     80.37 o 
 -18  13   2      164.77      274.29    102.49 o 
 -17  13   2      185.97       87.74     78.89 o 
 -16  13   2       79.38       25.81     64.15 o 
 -15  13   2      249.56      197.61     81.84 o 
 -14  13   2      480.95      315.58     88.48 o 
 -13  13   2        1.29       96.59     67.83 o 
 -12  13   2      119.13       66.36     49.40 o 
 -11  13   2      882.53      873.00    122.40 o 
 -10  13   2      341.50      545.63     96.59 o 
  -9  13   2     1168.15     1221.76     75.95 o 
  -8  13   2      450.78      495.80    111.34 o 
  -7  13   2      121.08      111.50     33.36 o 
  -6  13   2      507.43      439.86     53.09 o 
  -5  13   2       51.48       62.08     33.18 o 
  -4  13   2      545.01      578.84     56.79 o 
  -3  13   2      999.77     1053.72     69.29 o 
  -2  13   2      218.80      338.44     81.84 o 
  -1  13   2      194.73      169.59     64.15 o 
   0  13   2       16.99      -10.32     42.77 o 
   1  13   2      204.44      242.58     82.58 o 
   2  13   2      212.92      226.36     81.84 o 
   3  13   2      552.60      353.18    107.65 o 
   4  13   2      471.07      313.37    101.75 o 
   5  13   2       26.25       94.38     79.63 o 
 -18  14   2      110.48      122.40     87.74 o 
 -17  14   2      177.39      300.09    103.96 o 
 -16  14   2      188.81      206.45     89.22 o 
 -15  14   2      441.01      371.62    103.96 o 
 -14  14   2      357.40      249.22     86.27 o 
 -13  14   2      466.21      245.53     82.58 o 
 -12  14   2      444.78      498.44    103.96 o 
 -11  14   2      191.58      310.42     81.84 o 
 -10  14   2     1543.03     1636.14    149.68 o 
  -9  14   2      177.83      183.88     50.88 o 
  -8  14   2      456.80      593.49    152.63 o 
  -7  14   2     1994.94     2084.39     99.58 o 
  -6  14   2      247.93      195.27     56.41 o 
  -5  14   2      407.32      373.01     51.70 o 
  -4  14   2      192.28      186.49     39.55 o 
  -3  14   2      210.03       20.65     50.14 o 
  -2  14   2       44.91       64.89     58.99 o 
  -1  14   2      191.63      227.84     81.84 o 
   0  14   2       42.25       28.76     58.25 o 
   1  14   2       36.40       36.87     59.72 o 
   2  14   2      595.96      570.70    128.30 o 
   3  14   2      139.23      112.81     80.37 o 
   4  14   2      210.59      241.11    104.70 o 
 -17  15   2      119.80      107.65     78.89 o 
 -16  15   2      263.61      160.74     85.53 o 
 -15  15   2       88.43        2.21     57.51 o 
 -14  15   2      432.48      289.77     88.48 o 
 -13  15   2      252.24      194.66     80.37 o 
 -12  15   2      731.12      962.22    134.93 o 
 -11  15   2      272.86      328.11     87.01 o 
 -10  15   2     1020.81     1087.57    129.77 o 
  -9  15   2     1251.85     1289.76     83.61 o 
  -8  15   2       37.54       32.73     32.43 o 
  -7  15   2      533.01      575.49     73.36 o 
  -6  15   2      267.70      291.87     51.49 o 
  -5  15   2       13.09       -8.12     27.79 o 
  -4  15   2      511.57      575.12    106.18 o 
  -3  15   2      948.15      870.05    131.25 o 
  -2  15   2      205.04      103.23     64.89 o 
  -1  15   2       43.97       43.50     57.51 o 
   0  15   2       69.68      -16.96     58.25 o 
   1  15   2       18.32        2.21     65.62 o 
   2  15   2      181.28      275.76    106.91 o 
 -16  16   2       18.58       13.27     61.94 o 
 -15  16   2      265.56      183.60     80.37 o 
 -14  16   2      198.88      151.15     81.84 o 
 -13  16   2       76.11       81.84     63.41 o 
 -12  16   2      165.85      186.55     77.42 o 
 -11  16   2      360.57      539.73    107.65 o 
 -10  16   2      164.21       86.27     60.46 o 
  -9  16   2      319.28      287.60     52.16 o 
  -8  16   2      224.85      290.52     50.50 o 
  -7  16   2      197.39      261.06     59.72 o 
  -6  16   2      425.97      399.78     90.69 o 
  -5  16   2      543.18      602.40    109.13 o 
  -4  16   2       85.19        2.21     52.35 o 
  -3  16   2      557.32      522.03    112.81 o 
  -2  16   2      607.53      509.50    113.55 o 
  -1  16   2       20.57      154.84     77.42 o 
   0  16   2      448.37      343.60    106.91 o 
 -15  17   2      118.16      213.83     89.22 o 
 -14  17   2      183.45      191.71     89.22 o 
 -13  17   2      194.77      112.07     73.73 o 
 -12  17   2       68.49       47.19     56.77 o 
 -11  17   2       36.28        9.59     56.77 o 
 -10  17   2      122.05      241.11     77.42 o 
  -9  17   2       72.37       19.12     35.12 o 
  -8  17   2       81.46       52.53     38.30 o 
  -7  17   2      161.84      171.27     46.17 o 
  -6  17   2      105.63       33.92     53.09 o 
  -5  17   2      109.60      204.24     78.89 o 
  -4  17   2      496.31      338.44     98.80 o 
  -3  17   2      138.45       95.12     72.26 o 
  -2  17   2      176.28      163.69     81.84 o 
 -14  18   2      112.10      215.30     89.95 o 
 -13  18   2      168.00       91.43     80.37 o 
 -12  18   2      145.37      118.71     75.95 o 
 -11  18   2        4.20        0.00     54.56 o 
 -10  18   2      158.36      287.56     81.11 o 
  -9  18   2      234.14      176.68     49.79 o 
  -8  18   2      199.23      264.70     84.06 o 
  -7  18   2      109.78       42.03     63.41 o 
  -6  18   2      144.17       70.05     61.94 o 
  -5  18   2       28.35       73.00     72.26 o 
  -4  18   2      205.42      231.52     92.90 o 
  -3   2   3     2999.84     2814.40    103.96 o 
   1   2   3     1707.12     1594.11     72.26 o 
   2   2   3      726.77      814.75     56.04 o 
  -5   3   3    36146.71    36174.49    520.12 o 
  -4   3   3    17222.23    16771.76    464.52 o 
   0   3   3      121.66      133.46     25.81 o 
   1   3   3    26484.36    25798.31    459.79 o 
   2   3   3    23556.76    23572.50    347.06 o 
   3   3   3      416.13      452.75     36.50 o 
  -7   4   3    19371.43    19377.40    303.66 o 
  -6   4   3     9542.98     9647.68    168.16 o 
  -5   4   3     1251.38     1407.28     55.00 o 
  -4   4   3    39134.46    38755.66   1051.07 o 
  -3   4   3    17480.27    17505.03    455.67 o 
  -2   4   3      736.02      769.04     47.19 o 
  -1   4   3    26448.52    25970.66    454.55 o 
   0   4   3    26441.97    25644.00    456.98 o 
   1   4   3       44.57       82.39     18.38 o 
   2   4   3    18024.63    17456.97    235.66 o 
   3   4   3     9783.19     9777.29    210.52 o 
   4   4   3     1209.37     1318.04     94.47 o 
  -9   5   3    12795.16    13482.34    259.77 o 
  -8   5   3     9227.50     9435.19    349.13 o 
  -7   5   3      312.14      351.54     18.39 o 
  -6   5   3    26574.03    26049.34    393.25 o 
  -5   5   3    41869.80    42269.06    730.62 o 
  -4   5   3     1256.36     1412.73     79.63 o 
  -3   5   3    36301.57    36915.83    627.16 o 
  -2   5   3    23653.85    23876.63    420.72 o 
  -1   5   3       35.89       88.92     13.99 o 
   0   5   3    40879.53    41602.99    586.88 o 
   1   5   3    14672.36    14833.21    233.59 o 
   2   5   3     2345.04     2310.21     55.64 o 
   3   5   3    16286.99    16440.19    352.65 o 
   4   5   3     9358.62     9444.05    178.25 o 
   5   5   3      635.69      677.01     43.90 o 
 -11   6   3     6928.67     6821.58    197.89 o 
 -10   6   3     4696.00     4800.55    176.69 o 
  -9   6   3       62.50      170.63     32.22 o 
  -8   6   3     5596.98     5671.01    110.51 o 
  -7   6   3    11237.91    11566.30    325.53 o 
  -6   6   3    13394.06    13550.70    209.80 o 
  -5   6   3    26441.85    26354.94    378.01 o 
  -4   6   3     9643.30     9715.50    194.54 o 
  -3   6   3      425.53      456.03     48.30 o 
  -2   6   3    18071.39    17398.59    265.21 o 
  -1   6   3    14470.29    14673.42    232.27 o 
   0   6   3     5279.58     5767.00    111.91 o 
   1   6   3    17234.01    16872.84    268.38 o 
   2   6   3     4608.81     4881.73     93.11 o 
   3   6   3     3993.24     3913.92    183.73 o 
   4   6   3    11400.83    11537.47    211.95 o 
   5   6   3     1823.49     2020.58    125.24 o 
   6   6   3      478.17      438.80     59.85 o 
 -13   7   3     5477.43     5244.15    186.82 o 
 -12   7   3     4244.87     4439.21    162.33 o 
 -11   7   3      246.48      216.67     43.25 o 
 -10   7   3    12339.31    12400.79    351.71 o 
  -9   7   3     1509.35     1523.84     79.17 o 
  -8   7   3     7515.95     7406.80    189.98 o 
  -7   7   3      235.93      260.12     25.50 o 
  -6   7   3    11089.85    11141.33    183.28 o 
  -5   7   3      311.47      403.63     23.80 o 
  -4   7   3    19385.18    19271.03    290.30 o 
  -3   7   3     9789.41     9748.06    204.38 o 
  -2   7   3     2378.77     2418.52     63.76 o 
  -1   7   3    17245.31    17242.42    268.00 o 
   0   7   3      345.52      366.74     27.54 o 
   1   7   3     2288.33     2219.93     91.89 o 
   2   7   3     5815.68     5933.92    113.77 o 
   3   7   3     5551.22     5667.24    127.37 o 
   4   7   3      685.41      672.19     50.11 o 
   5   7   3     7116.73     6963.27    226.77 o 
   6   7   3     3287.76     3290.72    143.00 o 
   7   7   3      116.79       66.34     37.50 o 
 -15   8   3     5270.69     5201.89    286.09 o 
 -14   8   3     4447.91     4764.65    262.49 o 
 -13   8   3     1094.06     1032.27    126.82 o 
 -12   8   3     5123.15     4988.06    254.38 o 
 -11   8   3     4398.54     4256.63    223.41 o 
 -10   8   3      183.49      237.42     61.20 o 
  -9   8   3    12586.10    12404.16    422.49 o 
  -8   8   3     7236.96     7667.23    165.71 o 
  -7   8   3     7549.57     7490.36    135.76 o 
  -6   8   3     5582.06     5843.64    111.93 o 
  -5   8   3     9303.34     9695.54    164.47 o 
  -4   8   3     1226.67     1272.10     81.81 o 
  -3   8   3    16325.78    16280.32    263.48 o 
  -2   8   3     4505.98     4617.07    180.94 o 
  -1   8   3     2314.18     2268.72     66.14 o 
   0   8   3    20757.30    21170.01    334.27 o 
   1   8   3     5543.66     5874.68    125.54 o 
   2   8   3      905.11      956.68     47.74 o 
   3   8   3     5060.35     5082.88    143.76 o 
   4   8   3     1275.66     1270.54     69.45 o 
   5   8   3      337.81      386.74     92.90 o 
   6   8   3     7151.75     6784.20    322.95 o 
   7   8   3     4072.20     3853.30    244.06 o 
 -15   9   3       27.35      131.98     64.15 o 
 -14   9   3     4152.94     4409.99    254.38 o 
 -13   9   3     3010.17     3221.41    207.93 o 
 -12   9   3     1043.41     1033.00    126.08 o 
 -11   9   3    13948.58    13931.91    484.43 o 
 -10   9   3     6464.42     5886.87    263.97 o 
  -9   9   3      879.53      990.98    105.44 o 
  -8   9   3    12675.73    13200.88    265.76 o 
  -7   9   3     1403.33     1568.89     68.20 o 
  -6   9   3       65.70       36.96     19.42 o 
  -5   9   3    12919.73    12757.52    271.51 o 
  -4   9   3     9330.27     9389.15    182.64 o 
  -3   9   3     3984.14     3778.06     94.48 o 
  -2   9   3     5690.04     5587.37    121.29 o 
  -1   9   3     5520.47     5647.23    123.21 o 
   0   9   3     2129.15     2247.06     71.04 o 
   1   9   3     9318.83     9062.28    212.48 o 
   2   9   3     6204.81     6267.12    164.51 o 
   3   9   3      418.00      444.61     90.69 o 
   4   9   3     4027.00     4060.50    231.52 o 
   5   9   3     3108.17     3200.76    213.09 o 
   6   9   3      300.74      418.81    100.28 o 
   7   9   3     1789.84     2001.86    190.97 o 
 -16  10   3     1044.72     1223.97    163.69 o 
 -15  10   3     1041.85     1162.77    152.63 o 
 -14  10   3       50.89       30.23     53.83 o 
 -13  10   3     3008.58     3239.84    213.83 o 
 -12  10   3     3211.05     3519.29    213.83 o 
 -11  10   3      102.87      113.55     55.30 o 
 -10  10   3    15389.41    15016.53    504.34 o 
  -9  10   3     6403.73     6245.95    269.86 o 
  -8  10   3      176.85      227.75     60.09 o 
  -7  10   3    12490.12    12083.21    262.87 o 
  -6  10   3     4816.93     5113.57    189.13 o 
  -5  10   3      626.52      639.40     41.51 o 
  -4  10   3    11552.39    11171.39    246.97 o 
  -3  10   3     5517.77     5561.39    178.93 o 
  -2  10   3      874.26      920.36     62.60 o 
  -1  10   3     9382.45     9178.18    177.87 o 
   0  10   3     6448.04     6576.65    193.86 o 
   1  10   3      958.43      979.93     77.50 o 
   2  10   3     4169.69     3978.65    226.36 o 
   3  10   3     2103.55     2223.80    174.01 o 
   4  10   3      151.08       35.39     52.35 o 
   5  10   3     2289.87     2110.25    193.92 o 
   6  10   3     1193.01     1475.40    172.54 o 
   7  10   3        0.07      -19.91     57.51 o 
 -17  11   3      764.18      568.48    120.92 o 
 -16  11   3      136.43      158.53     78.16 o 
 -15  11   3     1950.60     2051.26    199.08 o 
 -14  11   3     1593.18     1843.33    182.12 o 
 -13  11   3       51.55       12.53     47.93 o 
 -12  11   3     1558.41     1904.53    168.11 o 
 -11  11   3     1771.54     2072.64    158.53 o 
 -10  11   3       99.97       19.91     39.82 o 
  -9  11   3    13888.89    14277.72    478.53 o 
  -8  11   3     4367.61     4444.95    130.19 o 
  -7  11   3      239.25      334.02     58.99 o 
  -6  11   3     6911.70     6685.57    144.74 o 
  -5  11   3     1758.58     1715.04     79.25 o 
  -4  11   3      673.53      660.13    158.90 o 
  -3  11   3     5096.08     5190.90    149.28 o 
  -2  11   3     6196.52     6334.00    170.32 o 
  -1  11   3      977.13      927.26     76.68 o 
   0  11   3     2961.93     2781.22    182.86 o 
   1  11   3     1216.77     1542.50    151.15 o 
   2  11   3      197.39      222.67     75.21 o 
   3  11   3     3966.57     4005.93    251.43 o 
   4  11   3     1622.20     1675.96    178.43 o 
   5  11   3       27.09       33.92     65.62 o 
   6  11   3      942.33      865.63    149.68 o 
   7  11   3      832.01      940.10    165.90 o 
 -18  12   3      169.19      160.00     89.22 o 
 -17  12   3      957.05     1435.59    185.81 o 
 -16  12   3     1270.78     1475.40    182.86 o 
 -15  12   3        3.12      -47.19     47.19 o 
 -14  12   3     3663.15     3663.81    245.53 o 
 -13  12   3     1117.92     1242.41    151.15 o 
 -12  12   3      709.94      876.69    126.82 o 
 -11  12   3     1487.80     1602.96    151.15 o 
 -10  12   3     3249.46     3169.06    192.44 o 
  -9  12   3     1039.06     1130.33    117.24 o 
  -8  12   3     5120.30     5163.24    168.85 o 
  -7  12   3     4222.18     4324.84    137.37 o 
  -6  12   3      482.89      489.97     50.05 o 
  -5  12   3     7132.09     7313.84    191.61 o 
  -4  12   3     1238.32     1357.32     74.30 o 
  -3  12   3      403.33      367.46     45.71 o 
  -2  12   3     4250.32     4190.65    134.59 o 
  -1  12   3     1156.18     1151.71    128.30 o 
   0  12   3       41.69      -35.39     35.39 o 
   1  12   3     3085.00     3058.46    213.83 o 
   2  12   3     2873.47     2730.35    209.40 o 
   3  12   3      117.18       97.33     72.26 o 
   4  12   3     1620.91     1877.99    199.82 o 
   5  12   3      607.26      647.38    133.46 o 
   6  12   3       53.16       46.45     70.78 o 
 -18  13   3     1077.21      822.86    152.63 o 
 -17  13   3      149.70       51.61     74.47 o 
 -16  13   3     2005.49     1932.55    205.72 o 
 -15  13   3     1348.39     1341.95    173.27 o 
 -14  13   3      293.56      507.29    111.34 o 
 -13  13   3     1608.17     1313.19    156.31 o 
 -12  13   3     1099.03      902.50    129.03 o 
 -11  13   3       50.26       94.38     56.77 o 
 -10  13   3     3037.80     2812.19    184.33 o 
  -9  13   3     2906.48     2774.57    155.21 o 
  -8  13   3     1087.34     1087.40     71.37 o 
  -7  13   3     5460.80     5310.79    160.94 o 
  -6  13   3     3242.26     3265.39    213.46 o 
  -5  13   3      334.18      389.83     54.19 o 
  -4  13   3     4046.56     3768.23    132.35 o 
  -3  13   3     2033.10     1983.60    118.71 o 
  -2  13   3      193.88      188.02     64.15 o 
  -1  13   3     3049.28     3208.88    211.61 o 
   0  13   3     1740.25     1813.84    174.75 o 
   1  13   3      377.67      546.36    115.76 o 
   2  13   3     1836.50     1741.58    190.23 o 
   3  13   3     1271.48     1606.65    192.44 o 
   4  13   3      125.46      123.87     81.84 o 
   5  13   3      858.93      714.48    148.20 o 
 -18  14   3      304.28      316.32    112.81 o 
 -17  14   3     1140.98      819.91    153.37 o 
 -16  14   3        3.01       67.10     73.00 o 
 -15  14   3     2046.75     2020.29    204.24 o 
 -14  14   3      562.03      763.88    134.19 o 
 -13  14   3      292.11      398.90     98.07 o 
 -12  14   3     3724.66     3559.85    228.57 o 
 -11  14   3     1569.60     1701.77    160.74 o 
 -10  14   3       54.02      -16.96     39.82 o 
  -9  14   3     4210.35     4280.27    144.21 o 
  -8  14   3     4453.18     4352.90    148.26 o 
  -7  14   3      124.05       89.29     33.32 o 
  -6  14   3     7104.15     6662.94    194.82 o 
  -5  14   3     3124.75     3167.77    230.42 o 
  -4  14   3      150.84      185.12     41.76 o 
  -3  14   3     3959.91     3921.88    230.05 o 
  -2  14   3     2920.55     2716.34    196.87 o 
  -1  14   3      378.66      267.65     86.27 o 
   0  14   3      734.65      856.78    140.83 o 
   1  14   3     1412.89     1662.69    188.76 o 
   2  14   3       54.40      -36.87     50.14 o 
   3  14   3      861.74      701.94    141.57 o 
   4  14   3      453.50      417.33    126.08 o 
 -17  15   3      333.90      102.49     79.63 o 
 -16  15   3     1115.04     1044.06    166.64 o 
 -15  15   3        1.63        5.90     53.09 o 
 -14  15   3     2055.60     2584.35    207.19 o 
 -13  15   3     1339.38     1340.47    162.95 o 
 -12  15   3        3.37       57.51     58.25 o 
 -11  15   3     1928.35     2116.15    173.27 o 
 -10  15   3     1061.68     1093.47    131.25 o 
  -9  15   3       28.58      -15.81     37.24 o 
  -8  15   3     5341.44     5370.64    373.83 o 
  -7  15   3     4081.38     4068.51    148.32 o 
  -6  15   3      303.29      258.74     48.21 o 
  -5  15   3     2312.74     2059.72    103.08 o 
  -4  15   3     1604.18     1670.80    158.53 o 
  -3  15   3      121.90       18.43     55.30 o 
  -2  15   3     1856.46     2181.03    193.92 o 
  -1  15   3     1407.83     1353.74    167.37 o 
   0  15   3      133.94       70.78     66.36 o 
   1  15   3      698.88      505.07    125.35 o 
   2  15   3      707.00      532.35    134.93 o 
 -16  16   3      150.07       85.53     75.21 o 
 -15  16   3     1087.38     1118.53    168.85 o 
 -14  16   3        2.86       -6.64     54.56 o 
 -13  16   3     1994.73     2104.35    196.87 o 
 -12  16   3     1242.85     1063.23    145.25 o 
 -11  16   3      138.68       96.59     64.15 o 
 -10  16   3     1039.71     1043.33    130.51 o 
  -9  16   3      681.03      566.70     66.05 o 
  -8  16   3       91.30       87.18     36.53 o 
  -7  16   3     1779.94     1783.04     99.48 o 
  -6  16   3     1154.67     1155.97    142.31 o 
  -5  16   3       25.80       67.83     58.25 o 
  -4  16   3     1617.43     1659.74    165.90 o 
  -3  16   3     1260.05     1423.05    166.64 o 
  -2  16   3       52.88       58.99     62.67 o 
  -1  16   3      698.36      735.86    137.14 o 
   0  16   3      356.49      251.43     98.80 o 
 -15  17   3      319.98      289.03     98.07 o 
 -14  17   3     1149.01     1114.85    161.48 o 
 -13  17   3      151.04       27.28     63.41 o 
 -12  17   3      934.46     1202.59    151.89 o 
 -11  17   3      747.88      854.57    129.03 o 
 -10  17   3       70.62       95.12     62.67 o 
  -9  17   3      950.79      929.42    161.48 o 
  -8  17   3      621.64      597.10     71.13 o 
  -7  17   3        0.27      -24.00     34.12 o 
  -6  17   3      950.87      967.38    130.51 o 
  -5  17   3      581.54      579.54    113.55 o 
  -4  17   3      124.40       78.89     63.41 o 
  -3  17   3      860.64      915.03    147.47 o 
  -2  17   3      703.02      692.36    136.41 o 
 -14  18   3      308.91      253.64     92.90 o 
 -13  18   3     1078.34     1102.31    156.31 o 
 -12  18   3      170.88       95.85     66.36 o 
 -11  18   3     1188.91     1013.10    139.36 o 
 -10  18   3      702.01      652.54    110.60 o 
  -9  18   3       92.82       54.75     73.73 o 
  -8  18   3      950.04     1172.78     93.11 o 
  -7  18   3      816.68      732.91    118.71 o 
  -6  18   3       54.44       37.60     64.15 o 
  -5  18   3      859.72      957.80    145.25 o 
  -4  18   3      433.19      483.69    115.76 o 
  -3   2   4      907.73     1015.31     57.51 o 
   1   2   4      315.43      364.98     36.87 o 
   2   2   4    10844.86    11166.01    290.14 o 
  -5   3   4     2514.97     2483.58     53.91 o 
  -4   3   4     7919.92     8494.05    174.02 o 
   0   3   4     3224.60     3327.59    119.45 o 
   1   3   4     6456.65     6881.00    149.63 o 
   2   3   4      853.58      927.62     34.69 o 
   3   3   4     3661.27     3751.53     72.89 o 
  -7   4   4     1431.17     1537.21     52.36 o 
  -6   4   4        1.73       28.05     11.39 o 
  -5   4   4      800.45      897.72     43.78 o 
  -4   4   4        3.96       69.03     21.01 o 
  -3   4   4     7949.59     8515.75    188.76 o 
  -2   4   4    10740.45    10700.92    291.98 o 
  -1   4   4     6402.80     6835.75    116.66 o 
   0   4   4     4907.17     4894.99    104.06 o 
   1   4   4     6019.86     6114.97    112.32 o 
   2   4   4      147.21      172.41     16.72 o 
   3   4   4      613.34      710.73     31.95 o 
   4   4   4      749.78      744.80     39.65 o 
  -9   5   4      714.90      811.11     69.53 o 
  -8   5   4     3497.49     3448.52    106.55 o 
  -7   5   4     1903.16     1875.49     62.32 o 
  -6   5   4     1221.00     1222.09     44.97 o 
  -5   5   4     6743.47     6799.20    158.46 o 
  -4   5   4      753.54      764.61     58.99 o 
  -3   5   4     2480.55     2540.57    159.63 o 
  -2   5   4      853.41      923.70     39.58 o 
  -1   5   4     6056.96     6133.60    111.89 o 
   0   5   4     5447.85     5551.63    105.70 o 
   1   5   4      767.78      776.22     34.70 o 
   2   5   4     2706.71     2663.80     61.36 o 
   3   5   4     2620.58     2789.25     66.98 o 
   4   5   4      616.87      652.21     40.05 o 
   5   5   4     1108.20     1175.87     55.30 o 
 -11   6   4      194.60      187.62     36.07 o 
 -10   6   4      533.72      516.30     41.67 o 
  -9   6   4      940.23      963.36     75.68 o 
  -8   6   4      209.57      236.70     28.13 o 
  -7   6   4     2513.38     2545.65     73.32 o 
  -6   6   4     4450.07     4648.15    185.81 o 
  -5   6   4     1194.32     1175.17     34.85 o 
  -4   6   4        1.30        5.87     18.80 o 
  -3   6   4     3532.87     3538.80     93.50 o 
  -2   6   4      138.11      137.81     18.31 o 
  -1   6   4      785.98      813.48     40.79 o 
   0   6   4       97.09      132.40     18.32 o 
   1   6   4      798.92      878.32     39.21 o 
   2   6   4      683.82      706.96     33.44 o 
   3   6   4     1959.73     1963.72     78.12 o 
   4   6   4     1141.78     1154.65     54.01 o 
   5   6   4      213.24      218.78     30.38 o 
   6   6   4      258.68      222.48     33.30 o 
 -13   7   4      327.28      342.13     57.92 o 
 -12   7   4      218.64      229.85     77.05 o 
 -11   7   4     1863.51     1936.16     98.28 o 
 -10   7   4      452.20      397.97     50.50 o 
  -9   7   4     2002.91     1998.01     91.65 o 
  -8   7   4     3363.26     3231.71    112.55 o 
  -7   7   4       15.30       23.15     11.40 o 
  -6   7   4     2528.70     2563.07     75.27 o 
  -5   7   4     1933.12     1964.33     50.57 o 
  -4   7   4     1416.67     1469.91    144.15 o 
  -3   7   4      626.49      755.46     43.13 o 
  -2   7   4     2729.76     2703.55    134.05 o 
  -1   7   4      826.05      901.48     69.76 o 
   0   7   4       10.25       28.54     14.42 o 
   1   7   4      396.48      399.98     31.00 o 
   2   7   4      446.51      520.69     36.18 o 
   3   7   4     1384.88     1362.38     56.71 o 
   4   7   4      279.89      301.03     32.83 o 
   5   7   4      404.16      465.27     42.24 o 
   6   7   4      161.60      153.67     40.93 o 
   7   7   4     2317.36     2318.25    250.32 o 
 -15   8   4      264.75      342.86     92.17 o 
 -14   8   4       79.77      139.36     67.10 o 
 -13   8   4       29.79        1.47     40.55 o 
 -12   8   4      134.77      174.01     61.20 o 
 -11   8   4       32.52      -19.17     34.65 o 
 -10   8   4     2166.42     2289.42    151.89 o 
  -9   8   4      115.42      252.17     62.67 o 
  -8   8   4      130.84      107.65     43.50 o 
  -7   8   4     3312.90     3471.57    138.29 o 
  -6   8   4      203.97      259.27     21.90 o 
  -5   8   4     3541.53     3467.43    157.42 o 
  -4   8   4      748.95      764.95     35.25 o 
  -3   8   4     2600.98     2775.27    190.12 o 
  -2   8   4      683.27      765.81     57.81 o 
  -1   8   4      406.33      439.66     32.76 o 
   0   8   4        0.17       26.75     16.07 o 
   1   8   4     1088.70     1132.38     50.70 o 
   2   8   4      553.23      547.04     39.11 o 
   3   8   4      157.81      191.72     56.41 o 
   4   8   4      226.12      227.53     44.61 o 
   5   8   4      983.30      900.71     99.54 o 
   6   8   4      579.99      319.27     87.01 o 
   7   8   4       43.69       -9.59     47.93 o 
 -15   9   4      406.52      193.18     74.47 o 
 -14   9   4      595.04      698.99    117.97 o 
 -13   9   4      892.77      674.66    112.07 o 
 -12   9   4     1644.47     1903.06    154.84 o 
 -11   9   4      256.71      244.79     70.05 o 
 -10   9   4      336.20      465.26     84.79 o 
  -9   9   4      431.91      328.85     69.31 o 
  -8   9   4      116.41      148.08     22.14 o 
  -7   9   4     2032.08     2088.51     73.79 o 
  -6   9   4      923.84      954.45     60.83 o 
  -5   9   4      673.44      659.10     46.29 o 
  -4   9   4      633.78      590.80     38.36 o 
  -3   9   4     1933.50     1833.98     62.34 o 
  -2   9   4      415.71      504.98     58.20 o 
  -1   9   4     1082.77     1315.49     53.59 o 
   0   9   4      967.17     1053.61     55.78 o 
   1   9   4     4182.21     4228.68    107.37 o 
   2   9   4       51.26       38.59     50.88 o 
   3   9   4      421.57      477.41     46.44 o 
   4   9   4     1066.23     1058.81    131.25 o 
   5   9   4       12.80       -8.11     42.77 o 
   6   9   4      919.65      805.91    132.72 o 
   7   9   4      331.07      283.14     88.48 o 
 -16  10   4      140.46       75.95     64.15 o 
 -15  10   4        5.37       28.76     53.83 o 
 -14  10   4      204.39       86.27     58.25 o 
 -13  10   4      201.83      255.12     76.68 o 
 -12  10   4     1771.32     1636.88    153.37 o 
 -11  10   4     2012.75     2294.58    165.16 o 
 -10  10   4      320.87      257.33     69.31 o 
  -9  10   4      335.45      507.29     84.06 o 
  -8  10   4     2210.11     2273.45     80.25 o 
  -7  10   4      437.19      447.34     41.40 o 
  -6  10   4      525.92      627.35     47.82 o 
  -5  10   4     1156.76     1083.65     71.03 o 
  -4  10   4     1131.73     1219.94     54.21 o 
  -3  10   4     1385.04     1335.79     55.96 o 
  -2  10   4      561.91      675.26     42.92 o 
  -1  10   4     4205.98     4303.41    107.99 o 
   0  10   4      158.57      183.22     37.62 o 
   1  10   4      880.35     1029.59     58.16 o 
   2  10   4      535.52      643.69    106.18 o 
   3  10   4      242.13      385.63     92.90 o 
   4  10   4      993.03     1263.79    149.68 o 
   5  10   4      994.18     1086.09    150.42 o 
   6  10   4      124.07      161.48     75.95 o 
   7  10   4      171.87      162.95     84.79 o 
 -17  11   4      322.78      449.77    116.50 o 
 -16  11   4      118.61      201.29     79.63 o 
 -15  11   4      129.95      208.67     81.11 o 
 -14  11   4      369.26      537.52    110.60 o 
 -13  11   4      399.16      514.66    109.13 o 
 -12  11   4      885.30     1014.57    129.77 o 
 -11  11   4      425.32      614.20    103.23 o 
 -10  11   4     2045.97     1905.27    148.94 o 
  -9  11   4      240.57      190.97     59.72 o 
  -8  11   4       27.33       15.54     21.28 o 
  -7  11   4     1861.55     1842.02     87.74 o 
  -6  11   4      204.07      174.38     33.10 o 
  -5  11   4      199.42      194.63     34.40 o 
  -4  11   4      287.90      371.97     36.32 o 
  -3  11   4      145.97      146.79     27.09 o 
  -2  11   4       50.75       26.07     21.22 o 
  -1  11   4      901.21      992.57     62.59 o 
   0  11   4     1112.31     1188.92     58.41 o 
   1  11   4       72.65       11.06     42.77 o 
   2  11   4      131.89      176.22     69.31 o 
   3  11   4      362.30      145.25     73.00 o 
   4  11   4      110.55      105.44     72.26 o 
   5  11   4      406.73      479.27    111.34 o 
   6  11   4       62.63       98.07     73.73 o 
   7  11   4       12.52      -57.51     57.51 o 
 -18  12   4      226.41      212.35     96.59 o 
 -17  12   4       80.47       73.73     71.52 o 
 -16  12   4        0.07       42.03     63.41 o 
 -15  12   4      385.44      331.80     98.07 o 
 -14  12   4      154.94      175.49     75.95 o 
 -13  12   4       27.30       45.71     55.30 o 
 -12  12   4       13.27       11.80     42.03 o 
 -11  12   4      867.05      949.69    123.13 o 
 -10  12   4     1758.98     1819.74    143.78 o 
  -9  12   4     1629.97     1485.73    131.25 o 
  -8  12   4      141.02      171.33    102.49 o 
  -7  12   4      216.28      199.63     40.18 o 
  -6  12   4      238.38      282.11     47.19 o 
  -5  12   4      414.60      471.82     49.92 o 
  -4  12   4      223.59      264.59     41.33 o 
  -3  12   4      444.65      460.29     49.86 o 
  -2  12   4      564.20      622.58    160.74 o 
  -1  12   4       74.13       66.36     51.61 o 
   0  12   4       99.52       56.04     47.19 o 
   1  12   4       46.81       69.31     57.51 o 
   2  12   4       44.08       95.85     62.67 o 
   3  12   4      275.71      186.55     81.84 o 
   4  12   4      231.31      184.33     77.42 o 
   5  12   4       75.30       43.50     64.89 o 
   6  12   4      282.14      273.55    107.65 o 
 -18  13   4       97.74       56.04     70.78 o 
 -17  13   4      162.58      179.17     90.69 o 
 -16  13   4      400.31      385.63    105.44 o 
 -15  13   4      130.48       61.20     61.20 o 
 -14  13   4      290.88      146.73     74.47 o 
 -13  13   4       59.74       44.98     51.61 o 
 -12  13   4       28.21      -21.38     42.77 o 
 -11  13   4      426.41      247.01     75.21 o 
 -10  13   4      198.11      311.15     75.95 o 
  -9  13   4      895.08      895.12    109.86 o 
  -8  13   4       25.58       25.05     35.76 o 
  -7  13   4      322.51      314.87     46.09 o 
  -6  13   4      150.33      138.11     35.64 o 
  -5  13   4      970.78     1073.92     71.86 o 
  -4  13   4     1095.38     1159.68     74.89 o 
  -3  13   4      243.20      267.28     43.05 o 
  -2  13   4      143.61      154.10     67.10 o 
  -1  13   4       55.07       30.23     51.61 o 
   0  13   4      295.00      367.19     89.95 o 
   1  13   4       89.64      205.72     81.84 o 
   2  13   4      816.22     1166.46    163.69 o 
   3  13   4       24.31       -6.64     58.99 o 
   4  13   4      232.23      143.04     81.11 o 
   5  13   4      218.70      169.59     98.07 o 
 -18  14   4      333.13      319.27    112.81 o 
 -17  14   4      126.56       54.56     70.78 o 
 -16  14   4      405.78      282.40     98.80 o 
 -15  14   4       62.58       34.65     63.41 o 
 -14  14   4      179.19      127.56     74.47 o 
 -13  14   4      280.78      248.48     87.01 o 
 -12  14   4      176.56       81.11     59.72 o 
 -11  14   4      369.31      460.83     97.33 o 
 -10  14   4      182.46      140.83     64.89 o 
  -9  14   4      578.76      716.44    113.92 o 
  -8  14   4       78.89       29.29     40.18 o 
  -7  14   4     2332.47     2350.95    137.88 o 
  -6  14   4      561.06      648.38    139.72 o 
  -5  14   4       12.39       68.06     39.08 o 
  -4  14   4      984.95     1075.15     76.68 o 
  -3  14   4      348.30      308.21     78.89 o 
  -2  14   4       40.61       38.34     55.30 o 
  -1  14   4       88.03       73.00     60.46 o 
   0  14   4     1290.72     1306.55    164.43 o 
   1  14   4      153.97      164.43     77.42 o 
   2  14   4      108.51      101.75     75.21 o 
   3  14   4       40.80       24.33     66.36 o 
   4  14   4       25.71        5.16     69.31 o 
 -17  15   4      493.71      587.65    135.67 o 
 -16  15   4      139.97      275.03     95.85 o 
 -15  15   4      531.58      624.52    134.93 o 
 -14  15   4       57.88       19.17     58.25 o 
 -13  15   4      134.04      100.28     68.57 o 
 -12  15   4      363.84      210.14     75.95 o 
 -11  15   4      140.90       78.16     62.67 o 
 -10  15   4        4.88      -34.65     34.65 o 
  -9  15   4      392.01      422.85     55.09 o 
  -8  15   4      270.41      341.50     70.42 o 
  -7  15   4       42.12       10.50     31.91 o 
  -6  15   4      920.81      939.44     75.93 o 
  -5  15   4      991.58      983.54     77.05 o 
  -4  15   4      109.56      125.35     61.20 o 
  -3  15   4      275.13      354.66     92.90 o 
  -2  15   4      816.73     1000.56    142.31 o 
  -1  15   4      154.24      116.50     66.36 o 
   0  15   4      267.01      237.42     87.01 o 
   1  15   4      174.17      120.92     83.32 o 
   2  15   4        0.93      -24.33     62.67 o 
 -16  16   4      543.38      546.36    126.08 o 
 -15  16   4      142.78      277.97    102.49 o 
 -14  16   4      405.98      342.12     99.54 o 
 -13  16   4      402.76      353.18     96.59 o 
 -12  16   4        0.29      -42.03     52.35 o 
 -11  16   4      121.85      158.53     75.21 o 
 -10  16   4      132.52       79.63     61.94 o 
  -9  16   4       69.27      123.14     87.01 o 
  -8  16   4       42.10       47.57     37.01 o 
  -7  16   4      344.77      315.36     55.24 o 
  -6  16   4      121.86      183.58     57.14 o 
  -5  16   4      406.31      488.85     98.07 o 
  -4  16   4      239.67      161.48     72.26 o 
  -3  16   4       23.31       14.01     54.56 o 
  -2  16   4      113.49      160.74     77.42 o 
  -1  16   4      176.36      115.02     74.47 o 
   0  16   4       20.98       -9.59     59.72 o 
 -15  17   4      490.33      406.27    111.34 o 
 -14  17   4      125.60      147.47     77.42 o 
 -13  17   4      170.67      168.85     78.16 o 
 -12  17   4       79.21       56.04     61.20 o 
 -11  17   4      324.95      413.64    100.28 o 
 -10  17   4      227.21      104.70     64.15 o 
  -9  17   4      111.76      154.75     44.82 o 
  -8  17   4       85.84       54.60     37.03 o 
  -7  17   4      185.65      115.97     42.81 o 
  -6  17   4       52.33      120.92     66.36 o 
  -5  17   4       75.47       61.94     62.67 o 
  -4  17   4      239.56      247.01     87.01 o 
  -3  17   4       43.38      -45.71     53.83 o 
  -2  17   4        1.17       21.38     58.99 o 
 -14  18   4      336.75      331.80    103.96 o 
 -13  18   4      102.50      108.39     73.73 o 
 -12  18   4      220.80      200.55     84.79 o 
 -11  18   4      104.36       69.31     64.89 o 
 -10  18   4       44.82      108.39     67.10 o 
  -9  18   4      143.07       51.61     60.46 o 
  -8  18   4       71.45       52.78     41.45 o 
  -7  18   4       11.65      -39.82     49.40 o 
  -6  18   4      280.36      294.20     90.69 o 
  -5  18   4      231.01      244.79     89.95 o 
  -4  18   4       26.94       36.87     64.89 o 
  -3   2   5     5948.02     6113.97    186.55 o 
   0   2   5      487.35      589.13     44.98 o 
   1   2   5     3687.00     3636.53    127.56 o 
   2   2   5    16822.95    17465.42    262.94 o 
  -5   3   5      258.61      328.94     20.97 o 
  -4   3   5      983.04     1110.42     37.20 o 
   0   3   5      376.97      433.55     42.03 o 
   1   3   5     7753.25     7964.08    133.88 o 
   2   3   5     1179.94     1149.24     39.70 o 
   3   3   5     1453.75     1443.19     48.49 o 
  -7   4   5     4368.01     4509.03    100.98 o 
  -6   4   5     3934.80     4220.87     93.13 o 
  -5   4   5     2728.22     2696.84     82.13 o 
  -4   4   5     6365.21     6132.04    169.59 o 
  -3   4   5      975.41     1135.75    104.33 o 
  -2   4   5    16831.59    18130.29    464.52 o 
  -1   4   5     7674.40     7867.39    132.75 o 
   0   4   5      306.13      329.10     21.57 o 
   1   4   5      937.90     1045.46     50.94 o 
   2   4   5      430.18      526.71     26.42 o 
   3   4   5     4434.32     4456.73     87.03 o 
   4   4   5      956.17      906.37     43.83 o 
  -9   5   5     1953.28     2064.69     68.99 o 
  -8   5   5      805.53      879.19     44.20 o 
  -7   5   5     2499.77     2532.20     71.60 o 
  -6   5   5     6335.54     6630.50    129.53 o 
  -5   5   5       47.11      131.08     23.59 o 
  -4   5   5     2745.08     2819.53     84.96 o 
  -3   5   5      303.32      330.58     24.44 o 
  -2   5   5     1216.05     1195.43     62.30 o 
  -1   5   5      947.72     1065.41     38.37 o 
   0   5   5     5050.77     5066.65    119.29 o 
   1   5   5     1288.86     1353.87     45.98 o 
   2   5   5     2907.61     2823.61     64.61 o 
   3   5   5      146.42      182.81     20.90 o 
   4   5   5      198.61      236.20     28.24 o 
   5   5   5     1637.08     1561.95     80.75 o 
 -11   6   5      592.41      554.43     53.34 o 
 -10   6   5     1844.98     1902.33     71.85 o 
  -9   6   5        4.70       -9.70     15.41 o 
  -8   6   5      317.86      298.04     30.55 o 
  -7   6   5      117.21      145.71     22.11 o 
  -6   6   5     2102.86     1932.35     60.58 o 
  -5   6   5     6234.97     6479.91    171.80 o 
  -4   6   5     3954.37     4256.84    134.56 o 
  -3   6   5     1462.61     1470.52     54.59 o 
  -2   6   5      417.29      555.68     36.04 o 
  -1   6   5     1312.36     1439.03     47.85 o 
   0   6   5       43.78       41.53     17.09 o 
   1   6   5     2190.39     2103.22     53.70 o 
   2   6   5      599.39      616.79     32.26 o 
   3   6   5      190.50      144.67     32.25 o 
   4   6   5     2146.63     2264.08     89.79 o 
   5   6   5       80.97      112.49     25.22 o 
   6   6   5      178.65      108.41     46.92 o 
 -13   7   5      209.69       94.61     64.52 o 
 -12   7   5      559.72      596.32     68.00 o 
 -11   7   5      101.20       77.52     49.77 o 
 -10   7   5      767.96      712.34     63.79 o 
  -9   7   5     1485.47     1449.87     83.69 o 
  -8   7   5      302.05      271.97     38.44 o 
  -7   7   5        0.82       10.18     16.30 o 
  -6   7   5      122.22      176.09     35.02 o 
  -5   7   5     2501.51     2519.69     75.18 o 
  -4   7   5     4346.92     4469.02    168.48 o 
  -3   7   5     4497.80     4614.82    116.77 o 
  -2   7   5     2918.14     2891.73     73.31 o 
  -1   7   5     2166.70     1987.22     60.33 o 
   0   7   5      603.51      648.59     36.30 o 
   1   7   5       87.32       99.33     19.95 o 
   2   7   5      913.54      904.32     46.77 o 
   3   7   5     1421.76     1393.98     59.04 o 
   4   7   5      478.04      547.00     46.03 o 
   5   7   5      119.43      149.88     31.06 o 
   6   7   5      131.28      136.58     29.97 o 
   7   7   5       93.97       88.86     39.58 o 
 -14   8   5      990.84      921.97     89.66 o 
 -13   8   5      450.42      396.25     63.78 o 
 -12   8   5       65.04      108.60     77.05 o 
 -11   8   5      345.62      183.60     58.25 o 
 -10   8   5      827.53      847.20    103.23 o 
  -9   8   5      593.20      655.49     87.01 o 
  -8   8   5      143.29      171.06     48.66 o 
  -7   8   5      311.50      340.58     82.95 o 
  -6   8   5      313.64      363.26     46.82 o 
  -5   8   5      791.38      816.70     46.75 o 
  -4   8   5      922.54      927.87     50.44 o 
  -3   8   5      125.59      178.33     23.50 o 
  -2   8   5      602.82      639.08     53.22 o 
  -1   8   5       90.48       88.70     27.58 o 
   0   8   5     4004.38     3882.94     96.84 o 
   1   8   5     1853.64     1869.65     64.02 o 
   2   8   5      792.77      859.89     93.46 o 
   3   8   5      707.31      705.99     54.04 o 
   4   8   5      309.97      290.27     41.41 o 
   5   8   5      217.47      255.71     72.26 o 
   6   8   5       71.80       38.34     58.25 o 
   7   8   5      750.16      883.33    132.72 o 
 -15   9   5      149.65      131.98     66.36 o 
 -14   9   5      957.84      830.24    127.56 o 
 -13   9   5      119.25      162.21     69.31 o 
 -12   9   5      458.85      526.46     96.59 o 
 -11   9   5      932.05      946.74    115.02 o 
 -10   9   5      213.01      217.51     64.15 o 
  -9   9   5     3393.51     3354.87    183.60 o 
  -8   9   5      559.43      609.77     83.32 o 
  -7   9   5     1492.61     1596.37     63.42 o 
  -6   9   5        4.25        6.18     21.38 o 
  -5   9   5     2003.42     1898.52     75.90 o 
  -4   9   5      214.75      308.94     52.31 o 
  -3   9   5      195.14      209.10     27.25 o 
  -2   9   5      909.05      990.75     47.84 o 
  -1   9   5     1810.77     1778.51     88.47 o 
   0   9   5       31.32       59.87     20.03 o 
   1   9   5      295.52      296.30     33.91 o 
   2   9   5      629.48      637.24     44.99 o 
   3   9   5      896.82      934.56    152.63 o 
   4   9   5      144.03      125.27     32.05 o 
   5   9   5      284.16      316.32     84.79 o 
   6   9   5      127.51       92.17     61.94 o 
   7   9   5      593.87      606.09    121.66 o 
 -16  10   5        8.88       -5.90     50.14 o 
 -15  10   5      126.97      135.67     68.57 o 
 -14  10   5     1027.44     1460.66    161.48 o 
 -13  10   5      143.73       81.11     59.72 o 
 -12  10   5      191.80      116.50     61.94 o 
 -11  10   5      796.09      797.06    111.34 o 
 -10  10   5     1576.89     1687.02    135.67 o 
  -9  10   5      211.31      331.80     70.78 o 
  -8  10   5      820.33      806.03     47.98 o 
  -7  10   5      753.27      794.65     87.74 o 
  -6  10   5     1848.47     1914.07     78.81 o 
  -5  10   5     1616.24     1755.36    103.81 o 
  -4  10   5     2144.49     2092.71     71.02 o 
  -3  10   5     1392.18     1346.72     57.10 o 
  -2  10   5      777.59      747.57     45.96 o 
  -1  10   5      292.80      292.80     33.58 o 
   0  10   5      258.65      333.14     34.69 o 
   1  10   5      853.57      935.17    126.99 o 
   2  10   5      395.86      384.35     44.33 o 
   3  10   5      957.76      982.87    131.25 o 
   4  10   5        2.69       55.30     53.09 o 
   5  10   5      822.95      712.26    129.77 o 
   6  10   5      596.65      575.86    120.92 o 
   7  10   5      296.22      246.27     89.22 o 
 -17  11   5      246.68      185.81     89.22 o 
 -16  11   5       36.14       93.64     66.36 o 
 -15  11   5     1057.79     1139.18    157.05 o 
 -14  11   5      517.18      522.77    108.39 o 
 -13  11   5      237.72      184.33     73.73 o 
 -12  11   5      131.37      143.78     66.36 o 
 -11  11   5      260.47      387.10     83.32 o 
 -10  11   5      797.82      865.63    110.60 o 
  -9  11   5      976.73     1017.52    110.60 o 
  -8  11   5      324.32      340.65     38.40 o 
  -7  11   5      103.39      119.81     51.24 o 
  -6  11   5      602.77      553.95     63.41 o 
  -5  11   5       76.23      113.78     24.47 o 
  -4  11   5      459.04      409.95     38.24 o 
  -3  11   5      678.46      665.14     45.77 o 
  -2  11   5      652.08      668.22     46.41 o 
  -1  11   5      853.42      889.57     52.59 o 
   0  11   5      362.94      384.03     38.20 o 
   1  11   5      698.96      886.07     84.06 o 
   2  11   5       51.32       22.86     47.93 o 
   3  11   5      955.23     1099.36    146.73 o 
   4  11   5      485.81      741.76    132.72 o 
   5  11   5      373.69      532.35    118.71 o 
   6  11   5       90.37       80.37     70.05 o 
   7  11   5      150.93      119.45     87.74 o 
 -18  12   5       75.48       47.93     78.89 o 
 -17  12   5      145.15      190.97     87.01 o 
 -16  12   5      276.05       59.72     72.26 o 
 -15  12   5      625.06      611.25    123.13 o 
 -14  12   5      129.11      134.93     70.78 o 
 -13  12   5      580.11      723.32    122.40 o 
 -12  12   5       55.05       96.59     58.25 o 
 -11  12   5      130.42      158.53     64.89 o 
 -10  12   5      194.22      122.40     55.30 o 
  -9  12   5      480.17      398.90     79.63 o 
  -8  12   5       82.20      106.55     92.17 o 
  -7  12   5      553.51      626.55     53.94 o 
  -6  12   5      152.23      163.14     35.12 o 
  -5  12   5      124.96      102.88     67.10 o 
  -4  12   5      323.83      333.66     45.44 o 
  -3  12   5      871.31      807.40     61.98 o 
  -2  12   5      391.46      395.27     47.70 o 
  -1  12   5      707.14      954.47     94.38 o 
   0  12   5       21.20       93.64     54.56 o 
   1  12   5      809.53      749.87    124.61 o 
   2  12   5      904.51      888.49    137.88 o 
   3  12   5      509.56      672.45    129.03 o 
   4  12   5      501.40      609.04    129.03 o 
   5  12   5      245.62      141.57     87.74 o 
   6  12   5       31.59       29.49     61.94 o 
 -18  13   5      164.00      274.29    106.18 o 
 -17  13   5       87.70      -53.09     53.09 o 
 -16  13   5        3.50       25.81     58.99 o 
 -15  13   5      240.86      272.81     92.17 o 
 -14  13   5      184.63      162.95     75.95 o 
 -13  13   5      178.11       82.58     58.25 o 
 -12  13   5      582.65      596.50    106.91 o 
 -11  13   5      244.85      379.73     87.01 o 
 -10  13   5      132.82      176.22     64.89 o 
  -9  13   5      115.80      168.85     60.46 o 
  -8  13   5      450.76      448.83     49.59 o 
  -7  13   5      225.01      206.77     38.82 o 
  -6  13   5      144.53      114.32     66.36 o 
  -5  13   5      225.76      174.36     45.71 o 
  -4  13   5      153.33       62.60     42.03 o 
  -3  13   5      953.25     1137.78     73.87 o 
  -2  13   5       53.29       64.42     30.62 o 
  -1  13   5      815.58      670.24    115.02 o 
   0  13   5        5.02      -33.92     39.82 o 
   1  13   5      261.09       91.43     64.15 o 
   2  13   5      251.16      175.49     80.37 o 
   3  13   5      103.41       61.20     66.36 o 
   4  13   5      145.56       57.51     75.95 o 
   5  13   5       10.20      -48.66     57.51 o 
 -17  14   5      115.92       37.60     72.26 o 
 -16  14   5      186.20      226.36     87.01 o 
 -15  14   5      357.97      350.23    106.91 o 
 -14  14   5      332.38      243.32     89.22 o 
 -13  14   5      180.33      173.27     77.42 o 
 -12  14   5      127.26      176.96     67.83 o 
 -11  14   5      497.29      524.24    102.49 o 
 -10  14   5     1041.67      953.37    124.61 o 
  -9  14   5      956.65      867.10    113.55 o 
  -8  14   5      978.67     1085.33     75.41 o 
  -7  14   5       93.05       85.53     34.41 o 
  -6  14   5       56.43       19.85     29.66 o 
  -5  14   5      289.70      406.66     53.67 o 
  -4  14   5        2.30      -10.67     26.53 o 
  -3  14   5      944.58     1285.91    139.36 o 
  -2  14   5      914.36     1011.62    134.93 o 
  -1  14   5      254.34      242.58     81.84 o 
   0  14   5       78.00       42.03     61.20 o 
   1  14   5      127.89       85.53     66.36 o 
   2  14   5      204.05       96.59     73.00 o 
   3  14   5       76.31       59.72     73.73 o 
 -17  15   5       86.26       25.07     72.26 o 
 -16  15   5      115.33       28.02     67.83 o 
 -15  15   5      789.42      761.67    140.83 o 
 -14  15   5      364.08      327.38    100.28 o 
 -13  15   5      238.20      241.11     84.06 o 
 -12  15   5      620.60      846.46    131.98 o 
 -11  15   5     1043.81     1144.34    142.31 o 
 -10  15   5      125.30      112.07     61.94 o 
  -9  15   5      152.45       85.53     55.30 o 
  -8  15   5      157.04       58.69     54.19 o 
  -7  15   5      732.44      686.87     67.40 o 
  -6  15   5      136.05      141.68     41.43 o 
  -5  15   5      816.73      850.95     74.95 o 
  -4  15   5      466.64      311.15     82.58 o 
  -3  15   5      522.45      502.86    107.65 o 
  -2  15   5      249.05      393.74    101.01 o 
  -1  15   5      128.56      152.63     74.47 o 
   0  15   5        2.40        8.85     53.83 o 
   1  15   5      177.98      112.81     81.11 o 
   2  15   5      307.49      290.51    106.91 o 
 -16  16   5      241.27      122.40     84.79 o 
 -15  16   5      108.97       49.40     71.52 o 
 -14  16   5      189.22       79.63     69.31 o 
 -13  16   5        5.67      -42.03     47.19 o 
 -12  16   5      270.61      261.02     84.79 o 
 -11  16   5       35.92       39.82     56.77 o 
 -10  16   5        9.68      -28.76     44.98 o 
  -9  16   5      212.98      252.91     74.47 o 
  -8  16   5       15.75       59.53     35.17 o 
  -7  16   5      593.44      545.76     66.21 o 
  -6  16   5      611.16      661.27    116.50 o 
  -5  16   5      373.65      312.63     84.06 o 
  -4  16   5      511.84      611.25    114.29 o 
  -3  16   5      112.54      101.75     70.05 o 
  -2  16   5      201.91      233.73     85.53 o 
  -1  16   5      168.11      180.65     80.37 o 
   0  16   5      250.31      333.27    103.23 o 
 -15  17   5       84.14      109.13     70.78 o 
 -14  17   5      121.25      122.40     77.42 o 
 -13  17   5       89.09      157.79     78.16 o 
 -12  17   5      157.49      210.88     83.32 o 
 -11  17   5      243.93      249.22     83.32 o 
 -10  17   5       77.08       95.12     58.25 o 
  -9  17   5       92.52        3.69     47.93 o 
  -8  17   5       36.34       80.03     39.65 o 
  -7  17   5      300.93      369.31    113.18 o 
  -6  17   5       91.87       29.49     56.77 o 
  -5  17   5      259.42      274.29     84.06 o 
  -4  17   5      145.06       52.35     61.20 o 
  -3  17   5       78.99       24.33     65.62 o 
  -2  17   5      316.08      275.03     96.59 o 
 -13  18   5      155.22      200.55     87.74 o 
 -12  18   5       76.65      -51.61     51.61 o 
 -11  18   5      253.52      182.86     77.42 o 
 -10  18   5       86.18       96.59     62.67 o 
  -9  18   5      286.72      320.00     84.79 o 
  -8  18   5      427.64      484.98     68.75 o 
  -7  18   5      155.79      148.20     70.78 o 
  -6  18   5       31.11       11.06     56.77 o 
  -5  18   5       12.19       75.95     65.62 o 
   1   1   6     1171.61      940.10     53.83 o 
  -3   2   6    56423.27    55109.04   1313.93 o 
  -2   2   6    22628.74    22829.32    564.06 o 
   0   2   6    28707.81    27770.19    682.03 o 
   1   2   6    54368.97    53408.01   1274.85 o 
   2   2   6    11740.33    11409.23    185.89 o 
  -5   3   6     6173.10     5820.08     97.80 o 
  -4   3   6     4854.47     4937.09     96.41 o 
  -3   3   6    25872.35    24568.60    357.01 o 
   0   3   6    34937.72    33594.02    474.21 o 
   1   3   6     5373.16     5054.13    117.61 o 
   2   3   6     8932.02     8860.40    154.88 o 
   3   3   6     3812.30     3826.05     76.37 o 
  -7   4   6     1197.86     1078.84     44.60 o 
  -6   4   6    17833.38    17668.90    278.16 o 
  -5   4   6    29939.24    27904.99    558.16 o 
  -4   4   6    33137.09    32678.87    578.45 o 
  -3   4   6     4732.42     4677.76    113.66 o 
  -2   4   6    11611.19    11158.12    185.60 o 
  -1   4   6     5385.48     5330.91     97.86 o 
   0   4   6    34080.91    32649.79    467.64 o 
   1   4   6    25022.90    24729.88    365.04 o 
   2   4   6    14526.89    14753.33    206.66 o 
   3   4   6      795.47      886.31     36.28 o 
   4   4   6     8730.62     8640.33    166.08 o 
  -9   5   6     6063.50     6524.90    168.98 o 
  -8   5   6     6867.79     6949.29    151.01 o 
  -7   5   6     5817.01     5709.76    201.98 o 
  -6   5   6     8890.36     8661.43    161.04 o 
  -5   5   6    35103.68    34811.58    623.54 o 
  -4   5   6    29830.64    28806.93    411.05 o 
  -3   5   6     6187.58     5765.14    199.82 o 
  -2   5   6     9090.39     9136.81    183.49 o 
  -1   5   6    25220.89    24527.23    363.65 o 
   0   5   6    41886.36    41129.50    586.37 o 
   1   5   6     5052.89     4984.32    112.78 o 
   2   5   6     5694.85     5804.04    103.98 o 
   3   5   6    14712.35    14661.45    214.64 o 
   4   5   6     4710.12     4865.41    113.91 o 
   5   5   6    18890.28    18688.35    363.37 o 
 -11   6   6     3735.72     3810.39    109.53 o 
 -10   6   6     2608.48     2653.46    110.06 o 
  -9   6   6    13296.08    13562.67    242.95 o 
  -8   6   6     2516.20     2754.16     80.88 o 
  -7   6   6     6190.01     6326.33    132.53 o 
  -6   6   6    16029.50    15819.35    287.66 o 
  -5   6   6     9051.83     9058.61    179.26 o 
  -4   6   6    17664.01    17234.45    324.73 o 
  -3   6   6     3871.67     3906.32    122.03 o 
  -2   6   6    14518.73    14404.32    231.75 o 
  -1   6   6     4984.34     4946.89    102.69 o 
   0   6   6    15758.09    15565.91    251.28 o 
   1   6   6     8920.24     9002.55    163.51 o 
   2   6   6     3132.10     3183.82     90.25 o 
   3   6   6    14055.96    14155.01    217.15 o 
   4   6   6     3892.79     3926.21    104.26 o 
   5   6   6     3098.16     3143.42     95.81 o 
   6   6   6     3015.44     2920.62     97.33 o 
 -13   7   6     1558.42     1374.47     99.31 o 
 -12   7   6      667.69      632.72     51.76 o 
 -11   7   6     6434.54     6314.34    152.17 o 
 -10   7   6    10071.41     9969.85    201.43 o 
  -9   7   6     3128.56     3124.42    122.95 o 
  -8   7   6     9010.88     9431.98    182.42 o 
  -7   7   6     6233.19     6253.62    164.40 o 
  -6   7   6     6246.86     6222.96    138.41 o 
  -5   7   6     5757.87     5566.03    270.23 o 
  -4   7   6     1125.02     1075.78     49.20 o 
  -3   7   6      871.81      940.36     47.23 o 
  -2   7   6     5672.19     5649.14    116.35 o 
  -1   7   6     8835.83     8543.08    160.43 o 
   0   7   6     2844.73     2838.75     77.34 o 
   1   7   6     9786.44     9996.50    183.66 o 
   2   7   6     5698.89     5728.97    127.98 o 
   3   7   6     6408.85     6296.44    188.99 o 
   4   7   6     6218.81     6325.51    232.26 o 
   5   7   6       59.15       66.49     26.92 o 
   6   7   6     1337.65     1448.35    192.44 o 
   7   7   6     4579.69     4175.52    245.53 o 
 -14   8   6     1194.55     1185.76     99.25 o 
 -13   8   6     3247.16     3269.60    211.61 o 
 -12   8   6     2783.85     2647.99    190.23 o 
 -11   8   6     1040.98     1072.61     80.63 o 
 -10   8   6    12537.62    11840.84    424.70 o 
  -9   8   6     4136.97     4407.04    212.35 o 
  -8   8   6      747.74      769.78     87.74 o 
  -7   8   6     9022.79     9163.85    194.43 o 
  -6   8   6     2548.84     2642.07     99.91 o 
  -5   8   6     6883.98     7041.38    358.71 o 
  -4   8   6     8795.08     8746.35    277.61 o 
  -3   8   6    14620.18    14165.27    240.13 o 
  -2   8   6     3194.51     3250.92     84.32 o 
  -1   8   6     9721.16     9777.66    182.09 o 
   0   8   6      438.02      481.69     36.65 o 
   1   8   6     4645.46     4660.45    112.25 o 
   2   8   6    11488.81    11622.30    219.60 o 
   3   8   6     1637.27     1645.95    205.35 o 
   4   8   6     2119.09     2003.78     90.98 o 
   5   8   6     2061.59     2123.39     97.91 o 
   6   8   6     1779.53     2020.99    145.25 o 
   7   8   6      591.44      397.42    100.28 o 
 -15   9   6     2022.24     2146.38    192.44 o 
 -14   9   6      348.81      339.91     88.48 o 
 -13   9   6     1616.11     1527.02    153.37 o 
 -12   9   6     5581.38     5510.09    274.29 o 
 -11   9   6     1369.11     1680.38    147.47 o 
 -10   9   6     3151.64     3711.74    202.77 o 
  -9   9   6     8370.39     8718.23    332.54 o 
  -8   9   6     4081.18     3887.96    192.44 o 
  -7   9   6     3113.57     3246.77     95.60 o 
  -6   9   6    13186.19    13414.16    284.98 o 
  -5   9   6     6036.59     6326.13    159.46 o 
  -4   9   6     4627.91     4694.51    110.32 o 
  -3   9   6    14152.58    14440.54    252.66 o 
  -2   9   6     5848.46     5797.34    127.88 o 
  -1   9   6     4572.39     4473.24    110.32 o 
   0   9   6     5382.28     5462.96    127.18 o 
   1   9   6     2545.10     2510.44     81.30 o 
   2   9   6      253.44      217.26     32.27 o 
   3   9   6     3089.31     3119.66    115.81 o 
   4   9   6     2276.21     2370.32    102.02 o 
   5   9   6      524.10      382.27     51.81 o 
   6   9   6     3610.66     3905.66    249.22 o 
   7   9   6     1118.98      848.67    138.62 o 
 -16  10   6      398.71      392.26    103.96 o 
 -15  10   6      782.67     1040.38    147.47 o 
 -14  10   6     3656.07     3387.31    227.84 o 
 -13  10   6     1251.57      859.73    126.08 o 
 -12  10   6     1821.01     1833.75    162.95 o 
 -11  10   6     3609.99     3691.09    214.56 o 
 -10  10   6     1477.26     1452.55    134.93 o 
  -9  10   6     3125.61     2993.57    176.96 o 
  -8  10   6    12635.92    12569.52    261.31 o 
  -7  10   6    10041.11    10099.68    225.18 o 
  -6  10   6     2554.08     2613.43    202.77 o 
  -5  10   6    19011.48    18880.93    398.53 o 
  -4  10   6     3906.37     3871.07    101.30 o 
  -3  10   6     6469.46     6071.51    136.08 o 
  -2  10   6    11721.74    11886.71    218.21 o 
  -1  10   6     2515.37     2506.42     81.30 o 
   0  10   6     1298.88     1342.93     61.72 o 
   1  10   6     2256.99     2429.88     88.20 o 
   2  10   6     1908.27     1951.07     76.39 o 
   3  10   6      218.53      182.12     69.31 o 
   4  10   6     3803.36     4020.68    244.79 o 
   5  10   6     1164.30     1145.82    150.42 o 
   6  10   6      628.45      640.01    126.82 o 
   7  10   6     1172.17     1297.71    175.49 o 
 -17  11   6      124.21      123.13     81.84 o 
 -16  11   6      762.92      675.40    130.51 o 
 -15  11   6      391.13      474.84    109.86 o 
 -14  11   6     1913.36     2164.07    193.18 o 
 -13  11   6     4544.84     4331.83    255.12 o 
 -12  11   6     2071.40     1970.15    160.74 o 
 -11  11   6      382.66      311.15     78.89 o 
 -10  11   6     3661.60     3630.63    207.93 o 
  -9  11   6     1304.47     1080.93    115.02 o 
  -8  11   6     1065.25     1110.14    114.66 o 
  -7  11   6     6303.58     6516.70    172.17 o 
  -6  11   6     3656.75     3804.23    301.20 o 
  -5  11   6     3074.04     3155.27     93.12 o 
  -4  11   6     6291.34     6239.74    147.27 o 
  -3  11   6     1631.84     1590.50     65.51 o 
  -2  11   6      238.15      269.80     34.80 o 
  -1  11   6     2197.47     2194.16     79.83 o 
   0  11   6     1241.61     1124.11     59.74 o 
   1  11   6     1448.60     1447.97    118.49 o 
   2  11   6     4904.33     4819.21    266.91 o 
   3  11   6     2087.02     2107.30    188.76 o 
   4  11   6      859.54      788.95    133.46 o 
   5  11   6     1500.39     1233.56    167.37 o 
   6  11   6      123.08       95.12     72.26 o 
   7  11   6      428.98      527.19    131.98 o 
 -18  12   6     1190.21     1104.53    179.91 o 
 -17  12   6      922.08     1089.04    170.32 o 
 -16  12   6      173.39       89.22     82.58 o 
 -15  12   6     2854.08     2764.26    217.51 o 
 -14  12   6     1194.88     1189.32    154.10 o 
 -13  12   6       71.07      140.83     68.57 o 
 -12  12   6     1828.32     1667.11    160.00 o 
 -11  12   6     2045.97     1936.97    156.31 o 
 -10  12   6     1787.10     2214.21    162.21 o 
  -9  12   6     5515.59     5456.27    258.07 o 
  -8  12   6     2869.33     2851.59    104.13 o 
  -7  12   6      633.13      616.26     54.74 o 
  -6  12   6     2946.49     3070.74     93.44 o 
  -5  12   6       43.78       20.09     20.93 o 
  -4  12   6     2125.48     1989.47     91.54 o 
  -3  12   6     3143.82     3518.54    123.63 o 
  -2  12   6     1886.01     1928.55     91.95 o 
  -1  12   6     1456.92     1623.88     84.70 o 
   0  12   6     2483.36     2159.65    168.11 o 
   1  12   6      395.11      308.94     82.58 o 
   2  12   6     1884.33     1722.41    176.22 o 
   3  12   6     2807.25     2838.00    221.20 o 
   4  12   6       57.23       37.60     64.89 o 
   5  12   6      760.54      880.38    154.84 o 
   6  12   6      761.64      599.45    134.93 o 
 -18  13   6      340.62      359.82    111.34 o 
 -17  13   6      763.24      536.78    133.46 o 
 -16  13   6      549.58      616.41    130.51 o 
 -15  13   6     1000.53     1091.99    161.48 o 
 -14  13   6     2714.48     2810.71    214.56 o 
 -13  13   6     1678.04     1709.14    174.75 o 
 -12  13   6       81.92       21.38     46.45 o 
 -11  13   6     4426.43     4390.08    247.01 o 
 -10  13   6     1259.73     1332.36    139.36 o 
  -9  13   6     1575.68     1499.74    140.09 o 
  -8  13   6     3303.61     3221.47    126.45 o 
  -7  13   6     1484.17     1500.85     88.85 o 
  -6  13   6     1354.13     1319.34     82.95 o 
  -5  13   6     2096.13     2122.37     97.91 o 
  -4  13   6     2279.60     2234.97    101.79 o 
  -3  13   6      217.35      253.60     44.31 o 
  -2  13   6     4903.92     4696.84    238.16 o 
  -1  13   6      395.72      539.73    104.70 o 
   0  13   6     1978.22     2019.56    182.86 o 
   1  13   6     3462.16     3283.35    232.26 o 
   2  13   6      939.21      944.52    149.68 o 
   3  13   6      843.42      530.88    119.45 o 
   4  13   6      668.62      520.56    131.25 o 
   5  13   6      449.78      806.64    156.31 o 
 -17  14   6      284.98      175.49     88.48 o 
 -16  14   6     1028.47     1141.39    174.01 o 
 -15  14   6      467.67      506.55    118.71 o 
 -14  14   6     1017.13      987.29    150.42 o 
 -13  14   6     2701.32     2541.59    202.77 o 
 -12  14   6     1158.24     1133.28    143.04 o 
 -11  14   6     1903.13     1655.31    162.95 o 
 -10  14   6     3759.40     3579.75    216.78 o 
  -9  14   6      375.35      364.24     83.32 o 
  -8  14   6     1178.97     1203.98     79.11 o 
  -7  14   6     4640.97     4383.72    149.83 o 
  -6  14   6     1787.40     1851.55     95.89 o 
  -5  14   6      520.13      443.16     55.96 o 
  -4  14   6     3833.75     3891.19    343.60 o 
  -3  14   6     2093.12     2023.33    134.56 o 
  -2  14   6     1846.83     1961.31    176.22 o 
  -1  14   6     3475.88     3342.33    225.62 o 
   0  14   6     1139.56     1066.18    149.68 o 
   1  14   6      355.68      359.82    105.44 o 
   2  14   6      580.83      480.74    123.13 o 
   3  14   6      562.95      358.34    109.13 o 
 -17  15   6      565.03      489.59    126.82 o 
 -16  15   6      317.78      603.14    137.14 o 
 -15  15   6      714.71      667.29    134.19 o 
 -14  15   6      488.13      574.38    129.03 o 
 -13  15   6      991.11      864.15    140.83 o 
 -12  15   6     2906.03     3197.08    221.20 o 
 -11  15   6      403.88      413.64     97.33 o 
 -10  15   6      805.30      718.16    115.02 o 
  -9  15   6     2059.48     2377.90    171.80 o 
  -8  15   6     1214.98     1166.36     82.30 o 
  -7  15   6      615.12      529.83     61.77 o 
  -6  15   6     3675.38     3591.33    140.50 o 
  -5  15   6     1152.93     1096.31    145.25 o 
  -4  15   6      864.90      955.22    123.13 o 
  -3  15   6     2766.26     2535.69    191.71 o 
  -2  15   6      947.69      884.80    137.14 o 
  -1  15   6      344.20      342.86     98.80 o 
   0  15   6      596.74      611.25    126.82 o 
   1  15   6      393.03      538.25    121.66 o 
   2  15   6      267.04      299.36    102.49 o 
 -16  16   6      567.11      468.94    121.66 o 
 -15  16   6      315.29      452.72    115.02 o 
 -14  16   6     1042.11     1249.78    169.59 o 
 -13  16   6      563.56      414.38    105.44 o 
 -12  16   6      185.15      159.26     73.73 o 
 -11  16   6      781.14      702.68    123.87 o 
 -10  16   6      394.49      300.83     82.58 o 
  -9  16   6      801.57     1041.11    127.56 o 
  -8  16   6     2613.47     2675.03    154.84 o 
  -7  16   6     1109.94     1192.98     87.84 o 
  -6  16   6      613.56      534.40     85.16 o 
  -5  16   6     1476.24     1277.06    141.57 o 
  -4  16   6       52.42       75.95     61.94 o 
  -3  16   6      836.54      988.03    143.04 o 
  -2  16   6      576.10      527.93    117.24 o 
  -1  16   6      391.27      388.57    109.86 o 
   0  16   6       38.04      132.72     81.84 o 
 -15  17   6      589.23      729.22    140.09 o 
 -14  17   6      278.74      220.46     88.48 o 
 -13  17   6      776.89      862.68    146.73 o 
 -12  17   6      914.64     1000.56    145.25 o 
 -11  17   6      121.94      173.27     73.73 o 
 -10  17   6     1298.46     1126.65    137.14 o 
  -9  17   6      283.87      346.55     84.79 o 
  -8  17   6      481.15      636.89    158.16 o 
  -7  17   6     1170.33     1004.03    156.68 o 
  -6  17   6      117.76       18.43     54.56 o 
  -5  17   6      753.75      628.95    115.76 o 
  -4  17   6      672.83      523.51    110.60 o 
  -3  17   6      555.26      446.82    108.39 o 
  -2  17   6      274.38      219.73     90.69 o 
 -13  18   6      342.17      474.11    118.71 o 
 -12  18   6     1175.27     1340.47    163.69 o 
 -11  18   6      377.36      369.40     97.33 o 
 -10  18   6      485.23      601.66    113.55 o 
  -9  18   6      872.59      888.49    126.82 o 
  -8  18   6      156.16      103.81     45.35 o 
  -7  18   6      421.61      551.53    108.39 o 
  -6  18   6      761.54      747.66    123.87 o 
  -5  18   6      448.83      377.51    100.28 o 
   1   1   7    17504.44    17642.18    449.77 o 
  -3   2   7     8126.16     8719.50    176.44 o 
  -2   2   7    31660.76    31977.41    776.41 o 
   0   2   7    20353.64    19641.09    499.91 o 
   1   2   7    15424.33    15503.54    234.35 o 
   2   2   7     1493.88     1567.86     75.58 o 
  -5   3   7     1103.19     1115.51     59.45 o 
  -4   3   7     2146.83     2038.39     47.25 o 
  -3   3   7     3104.26     2927.73     65.68 o 
  -2   3   7     8172.69     8731.39    267.28 o 
  -1   3   7    15421.11    15512.02    407.01 o 
   0   3   7     2155.24     2037.94     86.01 o 
   1   3   7      150.24      180.60     18.47 o 
   2   3   7     1668.20     1658.31     57.91 o 
   3   3   7      852.33      866.74     33.90 o 
  -7   4   7     2135.49     2153.06     65.08 o 
  -6   4   7       14.09       20.79     11.15 o 
  -5   4   7     2075.94     2117.89     52.53 o 
  -4   4   7      958.63      996.33     57.51 o 
  -3   4   7     2178.13     2055.56     66.73 o 
  -2   4   7     1495.82     1508.99     44.41 o 
  -1   4   7      148.45      234.69     23.76 o 
   0   4   7     6404.27     6151.64    114.73 o 
   1   4   7     1495.36     1430.86     50.47 o 
   2   4   7     1051.34     1095.32     83.12 o 
   3   4   7     2299.74     2292.17     58.95 o 
   4   4   7      332.84      334.11     27.67 o 
  -9   5   7      396.67      400.07     36.23 o 
  -8   5   7     2126.91     2160.05     70.26 o 
  -7   5   7     6390.51     6387.48    132.18 o 
  -6   5   7     1554.80     1694.50     86.75 o 
  -5   5   7     4092.53     3929.57     89.18 o 
  -4   5   7     2039.45     2079.85     51.71 o 
  -3   5   7     1074.45     1112.07     37.42 o 
  -2   5   7     1670.60     1696.94     58.51 o 
  -1   5   7     1528.85     1568.30     48.57 o 
   0   5   7      343.71      277.52     24.07 o 
   1   5   7     6477.40     6624.61    128.87 o 
   2   5   7     1814.23     1917.12     58.75 o 
   3   5   7      654.61      652.78     35.06 o 
   4   5   7      278.41      299.43     28.72 o 
   5   5   7     4815.43     4856.47    121.46 o 
 -11   6   7      613.17      537.94     45.13 o 
 -10   6   7     2468.13     2583.92     85.26 o 
  -9   6   7      122.76      140.87     25.14 o 
  -8   6   7      817.26      865.66     46.87 o 
  -7   6   7     1918.13     1817.87     62.22 o 
  -6   6   7      195.47      198.41     24.32 o 
  -5   6   7     1565.34     1614.72     64.64 o 
  -4   6   7       10.22       38.80     19.17 o 
  -3   6   7      873.60      894.93     56.41 o 
  -2   6   7     1075.03      931.36     39.43 o 
  -1   6   7     6502.22     6565.15    127.44 o 
   0   6   7      660.47      698.32     36.88 o 
   1   6   7     1182.76     1313.35     50.31 o 
   2   6   7     2048.99     2059.79     67.37 o 
   3   6   7     1349.99     1328.75     54.38 o 
   4   6   7      845.08      886.19     50.15 o 
   5   6   7     1031.52     1099.23     58.29 o 
   6   6   7     1217.93     1165.57     70.25 o 
 -13   7   7       97.88       56.58     25.29 o 
 -12   7   7     1073.71     1089.92     64.06 o 
 -11   7   7      172.02      212.49     32.18 o 
 -10   7   7     2920.79     2830.17    168.64 o 
  -9   7   7     2496.09     2326.21     79.26 o 
  -8   7   7       48.47       87.90     21.57 o 
  -7   7   7      278.13      301.13     37.44 o 
  -6   7   7     1952.35     1882.54    240.74 o 
  -5   7   7     6380.13     6310.01    144.83 o 
  -4   7   7     2160.46     2070.29     71.37 o 
  -3   7   7     2322.24     2247.42     76.32 o 
  -2   7   7     1835.35     1762.38     58.44 o 
  -1   7   7     1203.51     1274.23     58.42 o 
   0   7   7      866.18      783.59     41.54 o 
   1   7   7     1191.37     1267.00     52.72 o 
   2   7   7      944.66     1089.55     61.75 o 
   3   7   7      430.29      472.04     39.81 o 
   4   7   7      566.74      565.81     85.16 o 
   5   7   7      354.80      479.24     51.96 o 
   6   7   7       49.43       10.19     24.80 o 
   7   7   7       59.02       79.63     57.51 o 
 -15   8   7      508.34      633.37    118.71 o 
 -14   8   7     1184.36     1371.62    147.84 o 
 -13   8   7      580.79      596.58     79.26 o 
 -12   8   7     1033.04      910.05     79.12 o 
 -11   8   7      890.30     1037.41     79.88 o 
 -10   8   7     1449.37     1577.16    134.93 o 
  -9   8   7     2876.93     3025.28    172.54 o 
  -8   8   7      551.91      584.71     81.11 o 
  -7   8   7       47.86       62.78     35.02 o 
  -6   8   7      843.16      874.46     45.21 o 
  -5   8   7     2123.93     2275.45     77.04 o 
  -4   8   7      331.18      372.99     69.68 o 
  -3   8   7      608.21      698.42     46.01 o 
  -2   8   7     2053.46     2028.11     65.75 o 
  -1   8   7     1241.29     1210.64    145.10 o 
   0   8   7      560.23      611.28     40.56 o 
   1   8   7      873.32      928.29     50.10 o 
   2   8   7      798.35      899.01     58.17 o 
   3   8   7     3163.76     3193.21     96.33 o 
   4   8   7      674.65      758.35     61.08 o 
   5   8   7      139.54      161.55     37.47 o 
   6   8   7     1072.51     1086.89     80.43 o 
   7   8   7      299.58      221.20     81.84 o 
 -15   9   7      264.77      302.31     89.95 o 
 -14   9   7     1371.82     1330.89    152.63 o 
 -13   9   7      512.07      478.53     96.59 o 
 -12   9   7      102.95        2.95     37.60 o 
 -11   9   7      284.75      176.22     61.94 o 
 -10   9   7      887.95      874.48    107.65 o 
  -9   9   7       42.50       50.88     38.34 o 
  -8   9   7     2805.01     2486.29    149.68 o 
  -7   9   7     2395.32     2355.63    115.76 o 
  -6   9   7      125.36      112.99     24.93 o 
  -5   9   7      389.10      386.45     38.44 o 
  -4   9   7      301.13      280.79     34.09 o 
  -3   9   7     1357.88     1298.24     55.48 o 
  -2   9   7      953.73     1008.80     50.80 o 
  -1   9   7      853.29      987.09     81.90 o 
   0   9   7     5902.97     6101.20    138.85 o 
   1   9   7      178.71      212.91     30.78 o 
   2   9   7      819.29      802.12     52.19 o 
   3   9   7      695.86      794.95     62.63 o 
   4   9   7      317.68      331.43     61.20 o 
   5   9   7      470.17      515.17     59.45 o 
   6   9   7       62.50       55.30     61.94 o 
   7   9   7      305.12      162.95     79.63 o 
 -16  10   7      177.33      239.63     87.01 o 
 -15  10   7     1128.72     1126.65    151.15 o 
 -14  10   7        7.41       28.76     53.83 o 
 -13  10   7     1197.21     1213.65    143.04 o 
 -12  10   7      336.30      295.67     78.89 o 
 -11  10   7      149.48      160.74     58.99 o 
 -10  10   7      311.18      283.14     68.57 o 
  -9  10   7      858.89      800.01    100.28 o 
  -8  10   7     1483.89     1386.92    121.66 o 
  -7  10   7     2909.55     2879.61     95.56 o 
  -6  10   7     2553.94     2578.30    153.73 o 
  -5  10   7     4838.55     4781.57    138.04 o 
  -4  10   7      825.44      853.00     49.06 o 
  -3  10   7      427.01      501.92     39.94 o 
  -2  10   7      784.69      819.92     85.16 o 
  -1  10   7      159.75      184.30     44.32 o 
   0  10   7     2871.92     2792.88     89.21 o 
   1  10   7      341.23      408.71     39.87 o 
   2  10   7     1443.46     1398.71     67.68 o 
   3  10   7       53.85       58.52     39.08 o 
   4  10   7     1386.96     1361.85    156.31 o 
   5  10   7       57.18      126.08     73.73 o 
   6  10   7       30.79       65.62     68.57 o 
   7  10   7       99.69      102.49     73.00 o 
 -17  11   7      179.02       95.85     77.42 o 
 -16  11   7      208.59      293.46    100.28 o 
 -15  11   7      735.82      743.23    134.19 o 
 -14  11   7      756.68      654.75    120.92 o 
 -13  11   7       22.19       95.12     56.77 o 
 -12  11   7      320.94      508.76    102.49 o 
 -11  11   7      138.81       71.52     50.14 o 
 -10  11   7      154.26       73.00     53.09 o 
  -9  11   7      276.04      405.53     81.84 o 
  -8  11   7      921.90      923.15     92.17 o 
  -7  11   7      173.75      221.83     35.16 o 
  -6  11   7      633.37      608.27     51.55 o 
  -5  11   7      996.89     1046.96     86.19 o 
  -4  11   7      539.01      569.22     44.33 o 
  -3  11   7     3144.87     2911.53     91.49 o 
  -2  11   7      838.30      907.79     54.66 o 
  -1  11   7      331.76      445.34     65.52 o 
   0  11   7      974.31     1146.13     88.88 o 
   1  11   7      400.15      413.00     42.72 o 
   2  11   7      351.59      384.15     90.69 o 
   3  11   7       46.02        5.16     48.66 o 
   4  11   7      374.58      463.78    109.13 o 
   5  11   7      553.74      495.49    117.97 o 
   6  11   7      348.83      411.43    111.34 o 
   7  11   7      352.49      227.84     95.85 o 
 -17  12   7       63.75      168.11     86.27 o 
 -16  12   7      107.51       20.65     61.94 o 
 -15  12   7      245.49      311.15     98.80 o 
 -14  12   7      487.51      426.18    100.28 o 
 -13  12   7      592.57      581.02    112.07 o 
 -12  12   7      167.78      221.20     71.52 o 
 -11  12   7      308.58      254.38     73.00 o 
 -10  12   7      378.34      386.36     83.32 o 
  -9  12   7       91.07      175.49     57.51 o 
  -8  12   7     1070.66     1044.40     79.26 o 
  -7  12   7     1092.91      982.19     99.54 o 
  -6  12   7     1229.52     1174.43     60.22 o 
  -5  12   7      386.48      307.42     36.99 o 
  -4  12   7      669.38      739.03     88.23 o 
  -3  12   7      687.89      734.76     68.39 o 
  -2  12   7     1447.81     1453.60     69.47 o 
  -1  12   7      411.83      510.68     65.07 o 
   0  12   7      452.76      413.67     53.36 o 
   1  12   7      282.89      245.53     80.37 o 
   2  12   7       57.54       11.06     52.35 o 
   3  12   7      879.24     1006.46    151.89 o 
   4  12   7       86.49        8.85     56.04 o 
   5  12   7       49.85      174.75     87.01 o 
   6  12   7       75.53       61.20     75.95 o 
 -18  13   7       28.30        2.95     72.26 o 
 -17  13   7       98.19      141.57     86.27 o 
 -16  13   7       35.29      130.51     82.58 o 
 -15  13   7      257.44      171.06     83.32 o 
 -14  13   7      347.16      414.38    104.70 o 
 -13  13   7        7.58      -42.77     50.88 o 
 -12  13   7      597.74      588.39    109.86 o 
 -11  13   7       22.79      104.70     56.77 o 
 -10  13   7     1179.02     1377.34    141.57 o 
  -9  13   7      517.25      461.57     87.74 o 
  -8  13   7      585.16      612.75     56.47 o 
  -7  13   7       97.78      118.12     33.92 o 
  -6  13   7       51.77       30.84     27.37 o 
  -5  13   7      137.33      120.53     34.22 o 
  -4  13   7      319.31      260.58     45.32 o 
  -3  13   7       55.52       64.94     31.89 o 
  -2  13   7      348.16      482.75     57.04 o 
  -1  13   7      271.44      407.01     93.64 o 
   0  13   7      153.75      168.11     71.52 o 
   1  13   7     1276.19     1414.94    167.37 o 
   2  13   7      118.84       75.95     67.10 o 
   3  13   7       90.18       55.30     61.94 o 
   4  13   7       12.81      -11.06     60.46 o 
   5  13   7      264.72      199.08     98.07 o 
 -17  14   7      194.42      192.44     95.85 o 
 -16  14   7      406.95      222.67     97.33 o 
 -15  14   7      221.81      296.41     98.07 o 
 -14  14   7      230.03      201.29     80.37 o 
 -13  14   7      353.02      481.48    113.55 o 
 -12  14   7      474.88      577.33    115.02 o 
 -11  14   7      748.51      693.09    115.02 o 
 -10  14   7        6.61       61.20     56.04 o 
  -9  14   7     1366.89     1596.33    148.20 o 
  -8  14   7     1139.26     1036.38     74.84 o 
  -7  14   7       61.95       46.57     30.46 o 
  -6  14   7     1039.81      949.82     75.03 o 
  -5  14   7      467.87      568.31     62.03 o 
  -4  14   7     1371.10     1426.66     90.17 o 
  -3  14   7       45.62       29.10     31.51 o 
  -2  14   7       49.99       -9.59     48.66 o 
  -1  14   7     1241.84      932.73    137.14 o 
   0  14   7       95.50      176.22     77.42 o 
   1  14   7      763.64      756.50    137.14 o 
   2  14   7      219.62      158.53     86.27 o 
   3  14   7       98.95       98.07     77.42 o 
 -17  15   7      249.67      206.45     95.85 o 
 -16  15   7      327.81      194.66     92.17 o 
 -15  15   7      116.48       95.85     73.00 o 
 -14  15   7      217.90      293.46     95.12 o 
 -13  15   7      265.01       73.00     61.20 o 
 -12  15   7      258.87      296.41     86.27 o 
 -11  15   7      741.19      734.38    122.40 o 
 -10  15   7     1093.66     1167.94    139.36 o 
  -9  15   7      264.40      218.99     71.52 o 
  -8  15   7      510.80      581.82     63.75 o 
  -7  15   7      326.95      307.05     52.87 o 
  -6  15   7       58.78        9.82     47.93 o 
  -5  15   7       66.26      116.70     42.77 o 
  -4  15   7      374.45      362.27     85.53 o 
  -3  15   7      878.19      890.70    131.25 o 
  -2  15   7      126.67      165.90     74.47 o 
  -1  15   7      757.67     1076.51    154.10 o 
   0  15   7     1061.34      996.87    154.84 o 
   1  15   7      309.34      409.22    113.55 o 
   2  15   7       11.69       25.81     67.10 o 
 -16  16   7      327.21      505.81    126.82 o 
 -15  16   7      321.13      359.82    104.70 o 
 -14  16   7      413.07      384.89    106.91 o 
 -13  16   7       38.03       13.27     56.04 o 
 -12  16   7      108.51       42.03     58.25 o 
 -11  16   7      214.62      159.26     73.73 o 
 -10  16   7      162.77      108.39     66.36 o 
  -9  16   7      762.89      853.83    118.71 o 
  -8  16   7      236.11      275.13     50.64 o 
  -7  16   7      309.97      327.37     54.48 o 
  -6  16   7       25.36       56.80     38.84 o 
  -5  16   7      549.50      586.49     69.80 o 
  -4  16   7       85.89       87.01     64.15 o 
  -3  16   7       95.46      105.44     75.95 o 
  -2  16   7      224.61      386.36    103.96 o 
  -1  16   7      311.67      370.14    106.91 o 
   0  16   7       85.40      186.55     90.69 o 
 -15  17   7      254.12      353.92    108.39 o 
 -14  17   7      173.46      198.34     87.74 o 
 -13  17   7       94.12       91.43     67.10 o 
 -12  17   7       63.54      101.01     67.10 o 
 -11  17   7      181.90      159.26     76.68 o 
 -10  17   7      232.03      199.08     73.73 o 
  -9  17   7      337.70      268.39     78.89 o 
  -8  17   7      125.00       57.06     38.62 o 
  -7  17   7       99.00       59.44     74.47 o 
  -6  17   7      354.25      290.05     56.77 o 
  -5  17   7       46.40       22.86     58.99 o 
  -4  17   7       16.15       64.89     66.36 o 
  -3  17   7       95.92       94.38     72.26 o 
  -2  17   7        8.26        8.11     67.10 o 
 -13  18   7       32.29       33.18     66.36 o 
 -12  18   7       75.44       11.06     58.25 o 
 -11  18   7      282.47      308.94     87.74 o 
 -10  18   7      208.38      159.26     70.78 o 
  -9  18   7      362.99      309.68     86.27 o 
  -8  18   7       10.34      -12.24     35.04 o 
  -7  18   7      357.31      460.83    101.01 o 
  -6  18   7       76.31      106.18     68.57 o 
  -5  18   7      263.27      218.99     87.74 o 
   1   1   8    28121.43    29088.54    715.95 o 
  -3   2   8    12268.41    12309.36    238.49 o 
  -2   2   8    21752.84    22280.00    558.16 o 
   0   2   8     8920.34     9378.14    267.65 o 
   1   2   8     7222.08     7688.93    130.59 o 
   2   2   8     1546.84     1541.41     46.87 o 
  -5   3   8     2965.85     2995.51     64.38 o 
  -4   3   8     1882.04     2116.89     49.17 o 
  -3   3   8     6140.60     6640.24    122.83 o 
  -2   3   8    12388.77    12685.24    242.13 o 
  -1   3   8     7154.07     7321.94    342.86 o 
   0   3   8    18168.18    18515.51    278.22 o 
   1   3   8     6166.77     6255.77    142.51 o 
   2   3   8     3052.11     3226.25     66.97 o 
   3   3   8      633.23      705.90     31.92 o 
  -7   4   8      610.36      632.79     33.34 o 
  -6   4   8      502.03      448.19     27.33 o 
  -5   4   8    10572.69    10431.21    156.69 o 
  -4   4   8      730.80      801.05     35.70 o 
  -3   4   8     1871.05     2021.75     50.45 o 
  -2   4   8     1509.90     1465.87     42.29 o 
  -1   4   8     6153.68     6388.13    117.40 o 
   0   4   8       52.15       49.30     14.05 o 
   1   4   8      127.64      216.35     22.26 o 
   2   4   8     2188.30     2056.89     52.59 o 
   3   4   8     1482.95     1521.12     47.98 o 
   4   4   8     3152.90     3288.15    102.59 o 
  -9   5   8      113.32      121.36     46.82 o 
  -8   5   8     3771.87     3732.10     96.74 o 
  -7   5   8     1311.58     1210.81     58.37 o 
  -6   5   8     2277.57     2301.02     50.34 o 
  -5   5   8     6872.62     6757.83    118.28 o 
  -4   5   8    10798.97    10063.72    256.03 o 
  -3   5   8     2919.48     3123.67     70.03 o 
  -2   5   8     3142.77     3340.40    148.57 o 
  -1   5   8      142.75      271.06     27.57 o 
   0   5   8     3961.87     3711.27     85.69 o 
   1   5   8     5462.22     5563.34    234.41 o 
   2   5   8     1591.08     1787.09     55.77 o 
   3   5   8     2022.17     1999.23     79.29 o 
   4   5   8      295.12      325.97     29.34 o 
   5   5   8     1519.76     1538.90     63.68 o 
 -11   6   8     1447.75     1396.92     67.05 o 
 -10   6   8     1029.52     1005.33     56.47 o 
  -9   6   8       89.90      132.74     24.64 o 
  -8   6   8      529.24      602.25     50.96 o 
  -7   6   8      674.90      653.83     40.60 o 
  -6   6   8     5950.27     6040.33    101.53 o 
  -5   6   8     2246.25     2319.25     69.78 o 
  -4   6   8      540.61      612.39     33.46 o 
  -3   6   8      620.30      743.87     61.20 o 
  -2   6   8     2124.70     1867.34     57.51 o 
  -1   6   8     5452.22     5571.62    114.23 o 
   0   6   8     4500.44     4396.32     99.99 o 
   1   6   8      184.73      214.08     22.22 o 
   2   6   8       92.53       93.00     20.11 o 
   3   6   8     5968.71     6073.73    118.14 o 
   4   6   8      192.06      166.27     41.93 o 
   5   6   8     2798.92     2655.14     88.35 o 
   6   6   8      296.11      259.73     36.01 o 
 -13   7   8       48.01       13.79     22.69 o 
 -12   7   8      628.51      665.67     53.05 o 
 -11   7   8     1647.09     1672.01     72.87 o 
 -10   7   8     2844.66     2811.23     96.33 o 
  -9   7   8      285.59      410.69     38.99 o 
  -8   7   8      203.61      267.67     74.74 o 
  -7   7   8     1882.34     1868.63     66.02 o 
  -6   7   8      693.13      742.05     32.05 o 
  -5   7   8     1378.67     1417.84     54.42 o 
  -4   7   8      594.46      642.43     41.66 o 
  -3   7   8     1449.23     1524.51     62.22 o 
  -2   7   8     1598.89     1681.38     60.59 o 
  -1   7   8      177.03      160.59     34.37 o 
   0   7   8       66.85       84.84     20.68 o 
   1   7   8     5022.69     5117.31    117.82 o 
   2   7   8     4879.34     4875.55    118.89 o 
   3   7   8      101.42      148.87     30.08 o 
   4   7   8     1572.12     1418.43     77.17 o 
   5   7   8     2197.12     2163.89     98.14 o 
   6   7   8      157.48       96.18     48.66 o 
   7   7   8      156.28      105.16     48.66 o 
 -15   8   8      143.59      118.71     68.57 o 
 -14   8   8      109.76       10.26     35.93 o 
 -13   8   8      149.09      202.67     48.58 o 
 -12   8   8      727.34      621.43     69.65 o 
 -11   8   8      365.68      409.74     44.43 o 
 -10   8   8     1952.11     1847.20    255.85 o 
  -9   8   8     1369.51     1131.07    109.86 o 
  -8   8   8     3911.58     3837.08    189.49 o 
  -7   8   8      207.55      301.36     25.06 o 
  -6   8   8      570.40      568.10     80.37 o 
  -5   8   8     3837.51     3583.47    204.24 o 
  -4   8   8     3187.65     3092.10     97.61 o 
  -3   8   8     1989.45     2055.60     66.37 o 
  -2   8   8       78.70       89.16     27.79 o 
  -1   8   8     5041.72     4901.22    115.53 o 
   0   8   8      797.99      804.05     47.03 o 
   1   8   8      102.96      176.95     28.34 o 
   2   8   8     1820.15     1802.86     69.63 o 
   3   8   8      374.02      433.51     70.03 o 
   4   8   8      308.93      284.11     89.95 o 
   5   8   8       39.84       29.63     25.49 o 
   6   8   8      230.80      199.46     44.94 o 
   7   8   8      237.09      204.98     75.95 o 
 -15   9   8       93.44       39.82     58.99 o 
 -14   9   8       78.49      166.64     64.89 o 
 -13   9   8     1542.24     1668.59    160.00 o 
 -12   9   8      935.02     1117.80    131.98 o 
 -11   9   8      449.45      345.81     78.16 o 
 -10   9   8     3280.87     2820.30    174.75 o 
  -9   9   8      485.64      446.82     75.95 o 
  -8   9   8     1356.99     1315.40    116.50 o 
  -7   9   8      273.07      335.84     80.74 o 
  -6   9   8       76.10      139.07     25.91 o 
  -5   9   8      111.60      110.24     31.71 o 
  -4   9   8      305.84      355.55     33.95 o 
  -3   9   8     5915.18     5821.04    130.38 o 
  -2   9   8     4926.80     4963.41    118.16 o 
  -1   9   8       98.96      188.53     38.01 o 
   0   9   8       18.27       15.47     21.38 o 
   1   9   8     1093.81     1151.03    114.54 o 
   2   9   8      404.99      404.13     41.90 o 
   3   9   8      433.80      540.60     55.26 o 
   4   9   8      103.80       84.41     31.87 o 
   5   9   8      588.17      554.17     61.64 o 
   6   9   8     1956.20     1937.37    105.84 o 
   7   9   8       82.56       83.32     62.67 o 
 -16  10   8      128.39      148.94     79.63 o 
 -15  10   8     1058.66     1347.11    162.95 o 
 -14  10   8      358.52      412.17     95.12 o 
 -13  10   8      280.96      252.91     81.11 o 
 -12  10   8      287.38      491.06     98.80 o 
 -11  10   8      332.86      373.83     80.37 o 
 -10  10   8      407.90      356.87     80.37 o 
  -9  10   8     3270.33     3487.59    193.92 o 
  -8  10   8     1968.15     1807.20    130.51 o 
  -7  10   8     2819.12     2738.89     94.21 o 
  -6  10   8      974.30     1044.09     80.37 o 
  -5  10   8     1474.17     1480.64     71.38 o 
  -4  10   8      201.41      179.66     29.28 o 
  -3  10   8      124.36      226.36     56.83 o 
  -2  10   8     1770.60     1819.17    118.22 o 
  -1  10   8     1092.16     1217.21     60.05 o 
   0  10   8       75.56      108.69     25.99 o 
   1  10   8       26.82       12.72     20.98 o 
   2  10   8      440.30      519.65     53.57 o 
   3  10   8        8.21       25.25     26.55 o 
   4  10   8     2246.34     2255.23    108.90 o 
   5  10   8      270.11      378.25     97.33 o 
   6  10   8      970.51      791.16    140.83 o 
   7  10   8      447.21      243.32     89.22 o 
 -17  11   8       14.25      -27.28     59.72 o 
 -16  11   8       68.17       87.74     67.83 o 
 -15  11   8      231.21      289.77     92.90 o 
 -14  11   8     1040.56     1045.54    146.73 o 
 -13  11   8      106.31      124.61     61.94 o 
 -12  11   8     1080.72     1036.69    131.98 o 
 -11  11   8        1.78      -28.76     35.39 o 
 -10  11   8      319.92      354.66     81.11 o 
  -9  11   8      455.15      465.99     86.27 o 
  -8  11   8      339.30      344.09     38.07 o 
  -7  11   8     1684.79     1796.44     78.72 o 
  -6  11   8     1465.83     1459.47     82.58 o 
  -5  11   8     2836.59     2787.53     87.25 o 
  -4  11   8     1640.66     1606.91    120.20 o 
  -3  11   8      376.24      400.92     40.88 o 
  -2  11   8      419.81      433.13     69.94 o 
  -1  11   8       26.81       36.07     21.16 o 
   0  11   8      113.44      149.35     30.84 o 
   1  11   8       42.47       45.99     24.19 o 
   2  11   8     1010.32     1178.82     94.75 o 
   3  11   8      840.75      956.32    139.36 o 
   4  11   8      317.15      444.61    106.91 o 
   5  11   8      534.10      475.58    111.34 o 
   6  11   8      108.89      147.47     81.11 o 
   7  11   8      232.54      143.78     91.43 o 
 -17  12   8       52.80       11.80     71.52 o 
 -16  12   8      184.50      106.18     78.89 o 
 -15  12   8       72.19       25.07     60.46 o 
 -14  12   8       58.48      127.56     68.57 o 
 -13  12   8       35.48       44.24     53.09 o 
 -12  12   8        0.02        2.95     44.24 o 
 -11  12   8     1083.55      943.05    125.35 o 
 -10  12   8      280.28      456.41     88.48 o 
  -9  12   8      927.69      891.44    112.81 o 
  -8  12   8      751.47      797.32     57.42 o 
  -7  12   8      612.44      687.81     57.88 o 
  -6  12   8      321.72      294.57     36.55 o 
  -5  12   8     2194.82     2275.94     82.08 o 
  -4  12   8      333.66      343.67     40.00 o 
  -3  12   8      463.36      539.65     60.29 o 
  -2  12   8      447.18      538.78     48.47 o 
  -1  12   8       48.67       52.01     26.01 o 
   0  12   8      391.28      371.73     43.77 o 
   1  12   8        7.99       35.83     35.96 o 
   2  12   8      399.40      291.25     87.74 o 
   3  12   8      657.28      569.96    120.19 o 
   4  12   8       28.96       39.82     67.83 o 
   5  12   8      182.40      256.59    101.75 o 
   6  12   8      388.88      258.07    101.75 o 
 -18  13   8       71.14      -22.12     64.15 o 
 -17  13   8       56.37       73.00     72.26 o 
 -16  13   8        0.16       -4.42     64.89 o 
 -15  13   8      983.82     1021.94    159.26 o 
 -14  13   8      463.25      636.32    122.40 o 
 -13  13   8      469.36      535.30    113.55 o 
 -12  13   8       31.81       42.77     51.61 o 
 -11  13   8      106.93      140.09     61.94 o 
 -10  13   8      275.25      401.11     88.48 o 
  -9  13   8     1551.73     1668.59    148.94 o 
  -8  13   8      147.59      110.23     33.83 o 
  -7  13   8       51.69       11.42     24.27 o 
  -6  13   8      163.57      106.74     33.13 o 
  -5  13   8       35.35       51.82     26.92 o 
  -4  13   8      113.14       99.01     33.48 o 
  -3  13   8        8.87       30.13     27.60 o 
  -2  13   8     1014.26     1091.43    120.19 o 
  -1  13   8        7.94      -25.55     25.55 o 
   0  13   8      926.09      918.72    132.72 o 
   1  13   8      331.15      363.51     96.59 o 
   2  13   8       51.53      -11.06     58.25 o 
   3  13   8      196.55       84.06     70.05 o 
   4  13   8       20.24       23.59     65.62 o 
   5  13   8       17.56      -11.06     76.68 o 
 -17  14   8       44.59      143.78     89.95 o 
 -16  14   8       65.34       43.50     69.31 o 
 -15  14   8      201.06      376.04    106.91 o 
 -14  14   8      987.38      924.62    148.94 o 
 -13  14   8      440.90      468.21    108.39 o 
 -12  14   8       55.49       83.32     62.67 o 
 -11  14   8     1004.51     1022.68    137.88 o 
 -10  14   8      341.70      255.12     77.42 o 
  -9  14   8       79.04       71.52     51.61 o 
  -8  14   8      111.35       80.31     45.35 o 
  -7  14   8      155.43      173.96     40.34 o 
  -6  14   8      231.26      181.01     42.74 o 
  -5  14   8      574.53      566.39    106.91 o 
  -4  14   8     2253.96     2349.77    111.25 o 
  -3  14   8      831.16      979.79     78.81 o 
  -2  14   8      406.56      401.11     98.07 o 
  -1  14   8      334.26      532.35    112.81 o 
   0  14   8       17.83       30.23     57.51 o 
   1  14   8      243.52      310.42     95.12 o 
   2  14   8      199.86       87.74     73.73 o 
   3  14   8       68.19       49.40     68.57 o 
 -17  15   8        5.75      116.50     85.53 o 
 -16  15   8      224.05       16.96     61.94 o 
 -15  15   8      984.47     1102.31    166.64 o 
 -14  15   8      200.64      168.11     78.89 o 
 -13  15   8      978.71     1069.87    152.63 o 
 -12  15   8       83.18      124.61     67.10 o 
 -11  15   8      234.89      298.62     87.01 o 
 -10  15   8     1068.73     1075.77    135.67 o 
  -9  15   8       99.60      151.89     66.36 o 
  -8  15   8      131.92      114.31     42.77 o 
  -7  15   8      248.21      145.90     41.97 o 
  -6  15   8     1907.73     1901.57    102.96 o 
  -5  15   8      260.74      183.35     63.41 o 
  -4  15   8      321.98      277.76    104.33 o 
  -3  15   8      651.70      586.92    111.34 o 
  -2  15   8       54.61       47.93     59.72 o 
  -1  15   8      250.20      119.45     71.52 o 
   0  15   8      150.12      258.07     92.90 o 
   1  15   8      298.05      462.31    117.97 o 
   2  15   8      286.78      131.25     89.22 o 
 -16  16   8      148.41      200.55     98.07 o 
 -15  16   8      222.67      366.45    104.70 o 
 -14  16   8       70.49       61.20     64.89 o 
 -13  16   8        0.11       36.87     56.77 o 
 -12  16   8      188.89       36.87     59.72 o 
 -11  16   8       62.30       61.94     63.41 o 
 -10  16   8      127.37      169.59     73.00 o 
  -9  16   8       76.16       35.39     50.88 o 
  -8  16   8      208.19      252.36     51.86 o 
  -7  16   8       86.14      107.05     40.51 o 
  -6  16   8      970.61      835.44     79.35 o 
  -5  16   8      528.55      558.59     69.49 o 
  -4  16   8       27.54       19.91     54.56 o 
  -3  16   8      200.68      165.90     75.21 o 
  -2  16   8      198.62      211.61     84.79 o 
  -1  16   8      301.46      238.16     87.01 o 
   0  16   8       51.56      144.52     81.11 o 
 -15  17   8        4.91        8.11     61.94 o 
 -14  17   8       50.49       46.45     70.78 o 
 -13  17   8       49.58       94.38     72.26 o 
 -12  17   8       56.64       52.35     68.57 o 
 -11  17   8       12.56      -23.59     50.88 o 
 -10  17   8      115.68      179.17     74.47 o 
  -9  17   8      131.71      137.88     65.62 o 
  -8  17   8      532.27      503.54     67.40 o 
  -7  17   8      456.29      398.67     61.94 o 
  -6  17   8      110.81       92.45     43.67 o 
  -5  17   8      188.92      209.40     78.89 o 
  -4  17   8       22.41      -17.70     52.35 o 
  -3  17   8       69.73       72.26     68.57 o 
  -2  17   8      266.88      291.98     96.59 o 
 -13  18   8       73.26       77.42     72.26 o 
 -12  18   8      589.38      567.01    118.71 o 
 -11  18   8       65.07      101.75     70.05 o 
 -10  18   8      377.32      115.02     69.31 o 
  -9  18   8      182.28      182.12     76.68 o 
  -8  18   8      165.34      146.91     50.37 o 
  -7  18   8      234.58      126.82     67.83 o 
  -6  18   8      389.45      380.46     98.07 o 
  -5  18   8       15.94       69.31     66.36 o 
  -1   1   9    14441.90    13367.12    348.02 o 
   1   1   9       14.73       42.03     20.65 o 
  -3   2   9     1801.79     1689.84     38.73 o 
  -2   2   9    21721.39    20633.54    522.03 o 
   0   2   9    22430.15    22137.16    324.37 o 
   1   2   9     7577.04     7034.64    137.41 o 
   2   2   9      993.63     1039.99     35.86 o 
  -5   3   9    17184.68    17042.76    234.48 o 
  -4   3   9    43748.39    42663.24    465.54 o 
  -3   3   9     4675.99     4453.58     74.86 o 
  -2   3   9     1748.29     1630.31     37.97 o 
  -1   3   9     7272.15     6865.75    117.77 o 
   0   3   9     2304.77     2102.05     55.15 o 
   1   3   9    42398.24    41162.29    591.45 o 
   2   3   9    29909.36    30111.84    383.92 o 
   3   3   9      253.81      257.12     22.50 o 
  -7   4   9     2159.86     2078.60     60.97 o 
  -6   4   9     5743.62     5666.64    120.96 o 
  -5   4   9      699.34      834.49     25.90 o 
  -4   4   9    28898.44    28378.63    320.79 o 
  -3   4   9    44001.57    42456.04    600.21 o 
  -2   4   9     1003.98     1119.75     37.90 o 
  -1   4   9    42101.34    42607.10    725.37 o 
   0   4   9    53662.32    49595.39    811.57 o 
   1   4   9     4395.81     4443.38     96.80 o 
   2   4   9     2718.32     2644.90     63.09 o 
   3   4   9     2748.31     2660.35     66.10 o 
   4   4   9      394.27      449.22     31.84 o 
  -9   5   9     5653.22     5821.43    208.51 o 
  -8   5   9    10453.96    10477.10    226.72 o 
  -7   5   9     7902.47     7853.78    155.14 o 
  -6   5   9    22296.94    21402.58    282.38 o 
  -5   5   9    63354.50    61129.13    739.30 o 
  -4   5   9      661.72      814.47     32.02 o 
  -3   5   9    17090.75    17283.94    266.40 o 
  -2   5   9    29966.43    30226.78    442.31 o 
  -1   5   9     4356.51     4517.48    117.79 o 
   0   5   9    34857.13    35038.46    815.00 o 
   1   5   9    35658.57    34558.91    509.94 o 
   2   5   9     3662.63     3764.82     80.96 o 
   3   5   9     2672.79     2722.07     82.37 o 
   4   5   9    15867.23    15775.41    237.96 o 
   5   5   9      401.28      420.40     53.03 o 
 -11   6   9     2089.50     2000.84     77.44 o 
 -10   6   9    21541.58    20966.64    399.93 o 
  -9   6   9      298.13      275.54     40.72 o 
  -8   6   9     9976.07     9964.00    241.99 o 
  -7   6   9    11765.54    11318.92    165.52 o 
  -6   6   9     6925.36     6710.02    113.45 o 
  -5   6   9    22248.92    21442.26    283.62 o 
  -4   6   9     5885.13     5887.99    199.60 o 
  -3   6   9      242.21      295.75     39.08 o 
  -2   6   9     2729.35     2729.14     72.02 o 
  -1   6   9    35527.14    34678.62    510.20 o 
   0   6   9     3468.84     3232.29     83.77 o 
   1   6   9     3299.31     3442.04     76.84 o 
   2   6   9    20770.17    20626.21    316.29 o 
   3   6   9      102.04       50.17     25.44 o 
   4   6   9    13803.34    13511.80    217.77 o 
   5   6   9     4164.28     4239.50    116.02 o 
   6   6   9      181.75      245.61     39.64 o 
 -13   7   9      437.01      416.45     46.43 o 
 -12   7   9     3326.16     3121.94    105.01 o 
 -11   7   9     1581.23     1524.53    111.29 o 
 -10   7   9     5694.18     5853.36    142.73 o 
  -9   7   9    18816.27    18101.43    314.06 o 
  -8   7   9      165.01      205.52     29.72 o 
  -7   7   9    11156.28    11170.70    166.49 o 
  -6   7   9    11689.87    11194.76    167.67 o 
  -5   7   9     7876.22     7726.25    172.09 o 
  -4   7   9     2090.49     2153.44     73.64 o 
  -3   7   9     2738.85     2787.63    143.04 o 
  -2   7   9     3743.57     3773.00     92.76 o 
  -1   7   9     3397.61     3420.91     88.78 o 
   0   7   9    16342.83    16492.08    276.15 o 
   1   7   9       80.35      114.06     22.98 o 
   2   7   9     8762.48     9022.38    179.98 o 
   3   7   9    14933.07    14245.94    329.53 o 
   4   7   9     2601.65     2613.62     89.40 o 
   5   7   9     1275.48     1152.46     90.32 o 
   6   7   9     1184.76     1240.28     81.62 o 
   7   7   9      170.03      158.67     41.95 o 
 -15   8   9     2658.92     2521.68    202.77 o 
 -14   8   9     3122.40     3124.58    220.83 o 
 -13   8   9       11.06       -4.86     27.18 o 
 -12   8   9      697.04      667.78     56.45 o 
 -11   8   9     7895.88     7886.98    181.46 o 
 -10   8   9      902.12      964.47     57.94 o 
  -9   8   9     4947.77     5232.77    162.83 o 
  -8   8   9    12885.64    13452.65    440.19 o 
  -7   8   9      157.01      189.77     23.59 o 
  -6   8   9     9930.38    10072.88    214.00 o 
  -5   8   9    10548.50    10558.06    225.71 o 
  -4   8   9      385.64      423.52     38.78 o 
  -3   8   9     2629.68     2638.37    115.53 o 
  -2   8   9    20796.49    20953.16    333.38 o 
  -1   8   9       71.61       77.41     20.93 o 
   0   8   9     7099.75     7420.51    156.22 o 
   1   8   9    10205.23    10205.66    200.32 o 
   2   8   9     1030.49     1069.40     57.12 o 
   3   8   9     2551.25     2664.16     89.61 o 
   4   8   9     2293.87     2303.19    102.22 o 
   5   8   9      700.90      670.28     64.38 o 
   6   8   9     1156.03     1193.99     86.01 o 
   7   8   9     3801.21     3933.36    156.36 o 
 -15   9   9       80.65       92.90     65.62 o 
 -14   9   9     2811.17     3304.73    221.20 o 
 -13   9   9     2809.40     2961.87    200.55 o 
 -12   9   9     1037.94      997.61    123.87 o 
 -11   9   9     3096.61     2957.44    187.28 o 
 -10   9   9     5347.16     5328.71    254.38 o 
  -9   9   9      228.34      335.49     71.52 o 
  -8   9   9     5137.63     5030.09    229.31 o 
  -7   9   9    18910.00    18397.85    356.20 o 
  -6   9   9      286.91      235.30     30.14 o 
  -5   9   9     5524.76     5496.85    261.02 o 
  -4   9   9    15834.65    15248.49    264.55 o 
  -3   9   9      109.93      125.79     27.35 o 
  -2   9   9     8629.24     8678.20    176.50 o 
  -1   9   9    10259.14    10172.97    232.01 o 
   0   9   9       99.80       92.23     23.80 o 
   1   9   9     1842.91     1847.17     99.62 o 
   2   9   9     7378.84     7255.29    167.29 o 
   3   9   9      489.48      483.41     47.04 o 
   4   9   9     1339.97     1319.26     86.27 o 
   5   9   9     4845.66     4780.76    174.38 o 
   6   9   9       61.25       78.54     37.35 o 
   7   9   9     1751.62     1805.73    189.49 o 
 -16  10   9      740.16     1077.98    157.05 o 
 -15  10   9     3474.63     3291.46    231.52 o 
 -14  10   9      532.70      402.58    100.28 o 
 -13  10   9     4187.92     4940.13    272.81 o 
 -12  10   9     3520.71     3603.35    219.73 o 
 -11  10   9     1127.22     1209.23    131.25 o 
 -10  10   9     1579.51     1722.41    148.94 o 
  -9  10   9     5294.68     5352.30    250.69 o 
  -8  10   9      892.21      771.99     98.07 o 
  -7  10   9     5822.10     5880.43    176.22 o 
  -6  10   9    21641.55    21102.45    843.14 o 
  -5  10   9      408.34      437.51     78.89 o 
  -4  10   9    13792.92    13443.72    283.09 o 
  -3  10   9    14950.23    14705.97    259.89 o 
  -2  10   9     1053.68     1023.98     54.70 o 
  -1  10   9     1845.41     1907.83     73.55 o 
   0  10   9     2337.45     2300.34     82.88 o 
   1  10   9      114.98      149.04     40.64 o 
   2  10   9     1421.55     1440.32     71.90 o 
   3  10   9     5980.05     5774.77    213.83 o 
   4  10   9      143.04      152.22     40.08 o 
   5  10   9     1385.54     1100.10    154.10 o 
   6  10   9     1364.74     1490.15    178.43 o 
   7  10   9       70.90        9.59     58.99 o 
 -16  11   9      177.28      179.91     80.37 o 
 -15  11   9     1157.58     1145.08    157.79 o 
 -14  11   9     3936.49     3680.03    242.58 o 
 -13  11   9      274.51      562.59    114.29 o 
 -12  11   9     2059.07     2113.20    169.59 o 
 -11  11   9     3519.09     3173.48    201.29 o 
 -10  11   9     1149.58      889.22    115.76 o 
  -9  11   9     3104.17     2998.73    183.60 o 
  -8  11   9     7971.92     8105.02    195.00 o 
  -7  11   9     1566.79     1569.50     75.49 o 
  -6  11   9     1935.69     1865.67     84.24 o 
  -5  11   9     3967.05     3875.11    108.60 o 
  -4  11   9     2565.03     2455.82     84.45 o 
  -3  11   9     2471.60     2437.63     97.67 o 
  -2  11   9     7449.77     7416.90    194.28 o 
  -1  11   9      118.56       87.97     29.84 o 
   0  11   9     1467.42     1673.44    116.37 o 
   1  11   9     3267.94     3323.19    107.97 o 
   2  11   9       69.28       98.22     31.96 o 
   3  11   9     2839.52     2830.62    213.83 o 
   4  11   9     2489.42     2517.26    203.50 o 
   5  11   9      194.32      163.69     83.32 o 
   6  11   9      939.35      679.82    135.67 o 
   7  11   9     1051.71     1064.71    172.54 o 
 -17  12   9      291.15      285.35    101.75 o 
 -16  12   9     1424.74     1597.06    191.71 o 
 -15  12   9      301.21      312.63     92.90 o 
 -14  12   9     2186.89     2251.08    203.50 o 
 -13  12   9     7529.29     8031.03    373.83 o 
 -12  12   9      738.82      656.96    113.55 o 
 -11  12   9     1982.43     1973.84    161.48 o 
 -10  12   9     3506.00     3303.99    203.50 o 
  -9  12   9     1047.50      934.20    115.76 o 
  -8  12   9      681.62      766.36     56.61 o 
  -7  12   9     3363.21     3329.22    116.69 o 
  -6  12   9      171.55      136.32     28.79 o 
  -5  12   9     1244.80     1237.20     88.82 o 
  -4  12   9     2335.01     2430.32    116.46 o 
  -3  12   9      488.26      529.82     47.83 o 
  -2  12   9     1360.00     1436.80     92.69 o 
  -1  12   9     3222.92     3503.01    110.00 o 
   0  12   9     1455.46     1420.87    156.59 o 
   1  12   9     5313.00     5154.19    540.83 o 
   2  12   9     3265.47     3508.23    235.95 o 
   3  12   9      119.52      163.69     76.68 o 
   4  12   9     1114.60     1300.66    173.27 o 
   5  12   9      561.72      477.79    126.08 o 
   6  12   9       53.68      -16.96     64.15 o 
 -18  13   9      514.16      461.57    116.50 o 
 -17  13   9       18.26      -10.32     63.41 o 
 -16  13   9      492.42      595.03    134.93 o 
 -15  13   9     1704.91     1788.77    197.61 o 
 -14  13   9      179.84      259.54     89.22 o 
 -13  13   9     1075.52     1381.76    163.69 o 
 -12  13   9     7493.32     7320.25    348.76 o 
 -11  13   9      277.68      283.87     79.63 o 
 -10  13   9     4253.73     4443.91    243.32 o 
  -9  13   9     2823.79     2975.14    191.71 o 
  -8  13   9       11.77       32.27     25.81 o 
  -7  13   9      354.42      313.55     38.99 o 
  -6  13   9     1193.79     1334.33     67.79 o 
  -5  13   9      703.32      651.65     97.70 o 
  -4  13   9     1416.15     1466.00     85.57 o 
  -3  13   9     5875.86     6003.99    183.33 o 
  -2  13   9       67.03       80.84     35.64 o 
  -1  13   9     5242.20     5201.62    172.88 o 
   0  13   9     3454.54     3724.27    238.16 o 
   1  13   9      187.75      319.27     94.38 o 
   2  13   9     1587.98     1559.46    181.38 o 
   3  13   9      858.32     1087.57    165.16 o 
   4  13   9       22.07       20.65     72.26 o 
   5  13   9      631.03      694.57    149.68 o 
 -16  14   9       77.01      112.07     75.95 o 
 -15  14   9      921.10      804.43    145.99 o 
 -14  14   9     1694.40     1715.77    188.02 o 
 -13  14   9      182.15      201.29     77.42 o 
 -12  14   9     2173.26     2136.79    191.71 o 
 -11  14   9     3896.69     3915.98    239.63 o 
 -10  14   9      536.15      537.52    103.23 o 
  -9  14   9     2816.64     2647.03    183.60 o 
  -8  14   9     3228.52     3138.00    123.94 o 
  -7  14   9      162.78      148.18     47.56 o 
  -6  14   9     1130.44     1099.66     80.74 o 
  -5  14   9     4968.98     4956.04    243.32 o 
  -4  14   9      143.59      166.93     42.67 o 
  -3  14   9     2835.56     2928.45    126.82 o 
  -2  14   9     3265.72     3091.30    131.38 o 
  -1  14   9      190.25      129.03     74.47 o 
   0  14   9     1171.99     1108.21    154.10 o 
   1  14   9     1301.41     1418.63    176.96 o 
   2  14   9      330.82      249.22     94.38 o 
   3  14   9      656.10      536.04    123.87 o 
 -17  15   9      474.46      348.76    116.50 o 
 -16  15   9      428.23      255.12     98.07 o 
 -15  15   9       57.53       -7.37     61.94 o 
 -14  15   9      924.91      863.42    143.78 o 
 -13  15   9     1701.48     1615.50    180.65 o 
 -12  15   9      305.79      278.71     87.01 o 
 -11  15   9     1173.29     1323.51    152.63 o 
 -10  15   9     3540.03     3523.72    223.41 o 
  -9  15   9       79.74       87.01     58.25 o 
  -8  15   9     2667.52     2833.96    122.38 o 
  -7  15   9     3823.26     4009.11    150.69 o 
  -6  15   9       59.53       84.11     42.40 o 
  -5  15   9     1410.06     1590.24    161.11 o 
  -4  15   9     2532.06     2318.15    115.73 o 
  -3  15   9      121.80      171.06     75.95 o 
  -2  15   9     1619.17     1251.25    156.31 o 
  -1  15   9     1285.33     1478.35    173.27 o 
   0  15   9      135.39      126.82     76.68 o 
   1  15   9      575.46      611.25    130.51 o 
   2  15   9      788.76      887.01    164.43 o 
 -16  16   9      385.94      572.17    130.51 o 
 -15  16   9      431.74      586.18    134.19 o 
 -14  16   9       76.38       71.52     64.15 o 
 -13  16   9      484.15      564.06    117.97 o 
 -12  16   9     1390.81     1333.84    162.95 o 
 -11  16   9      169.31      112.07     70.78 o 
 -10  16   9      722.54      694.57    117.24 o 
  -9  16   9     1865.61     1826.37    166.64 o 
  -8  16   9       12.11       32.10     47.19 o 
  -7  16   9     1695.57     1768.86    101.93 o 
  -6  16   9     1376.35     1508.95    100.66 o 
  -5  16   9      192.14      167.01     46.92 o 
  -4  16   9     1116.15     1131.07    143.04 o 
  -3  16   9      872.38      732.91    125.35 o 
  -2  16   9      328.82      109.86     71.52 o 
  -1  16   9      608.58      370.14    106.18 o 
   0  16   9      310.56      387.10    111.34 o 
 -15  17   9      461.18      537.52    126.08 o 
 -14  17   9      822.74      887.75    150.42 o 
 -13  17   9       18.96       25.81     65.62 o 
 -12  17   9      294.19      467.47    111.34 o 
 -11  17   9     1008.98     1083.88    148.94 o 
 -10  17   9        7.85       -4.42     56.04 o 
  -9  17   9     1260.84     1222.50    143.78 o 
  -8  17   9     1673.71     1685.43    136.78 o 
  -7  17   9       68.03       23.14     36.48 o 
  -6  17   9      918.78     1012.37    119.08 o 
  -5  17   9      576.65      468.94    105.44 o 
  -4  17   9       22.64       33.18     58.25 o 
  -3  17   9      674.12      480.00    115.02 o 
  -2  17   9      804.39      752.82    140.09 o 
 -13  18   9      513.61      591.34    129.03 o 
 -12  18   9       64.35        2.95     64.15 o 
 -11  18   9      697.33      449.04    109.86 o 
 -10  18   9     1052.46      968.12    137.14 o 
  -9  18   9        0.42       68.57     62.67 o 
  -8  18   9      770.47      743.33     82.21 o 
  -7  18   9     1041.32     1146.87     95.34 o 
  -6  18   9       53.28      -16.96     58.25 o 
  -5  18   9      617.87      665.81    125.35 o 
  -1   1  10      176.55      189.81     19.27 o 
   0   1  10      679.00      676.13     47.19 o 
   1   1  10    16948.42    17168.96    223.12 o 
  -3   2  10     4484.32     4584.39     65.07 o 
  -2   2  10     2622.82     2526.75     53.74 o 
  -1   2  10    17005.99    17185.80    255.33 o 
   0   2  10     2314.90     2102.57     56.76 o 
   1   2  10       49.31       76.04     14.16 o 
   2   2  10     1840.30     1880.86     47.60 o 
  -5   3  10     4280.65     4154.00     77.33 o 
  -4   3  10      436.17      482.97     21.00 o 
  -3   3  10     7123.76     7273.61     99.13 o 
  -2   3  10     4394.28     4457.16     75.71 o 
  -1   3  10       40.77       87.81     13.20 o 
   0   3  10     7817.16     7587.97    135.42 o 
   1   3  10     1793.62     1621.89     51.36 o 
   2   3  10      509.64      576.97     35.55 o 
   3   3  10     1563.81     1542.87     51.19 o 
  -7   4  10      642.46      666.41     38.50 o 
  -6   4  10     4213.68     4126.56     85.22 o 
  -5   4  10     3702.81     3687.47     85.83 o 
  -4   4  10    11542.26    11084.97    147.92 o 
  -3   4  10      433.06      540.82     29.48 o 
  -2   4  10     1840.09     1993.62     56.51 o 
  -1   4  10     1845.75     1662.17     64.01 o 
   0   4  10     3094.75     3268.35     78.11 o 
   1   4  10     6929.80     6797.21    133.38 o 
   2   4  10     3088.65     3120.72     70.42 o 
   3   4  10     1895.93     1932.34     55.69 o 
   4   4  10     3773.71     3599.45     84.57 o 
  -9   5  10      343.84      361.46     36.45 o 
  -8   5  10     3479.26     3456.81     95.14 o 
  -7   5  10      751.54      696.85     41.56 o 
  -6   5  10     2594.11     2499.59     54.99 o 
  -5   5  10      709.91      961.59     33.34 o 
  -4   5  10     3699.62     3577.77     69.31 o 
  -3   5  10     4337.02     4362.24    104.41 o 
  -2   5  10      497.81      571.43     30.85 o 
  -1   5  10     6902.90     7071.83    144.61 o 
   0   5  10    23691.86    23587.54    577.04 o 
   1   5  10     1058.84     1016.50     45.60 o 
   2   5  10      359.03      364.67     27.70 o 
   3   5  10     2972.74     2851.95     72.68 o 
   4   5  10     1753.58     1835.93     60.79 o 
   5   5  10      347.86      370.40     38.67 o 
 -11   6  10     1562.69     1637.10     72.23 o 
 -10   6  10      108.73       97.23     25.49 o 
  -9   6  10     1053.52     1148.27     57.84 o 
  -8   6  10      516.93      599.79     27.13 o 
  -7   6  10     1878.76     1840.87     45.94 o 
  -6   6  10        2.42       40.45     22.03 o 
  -5   6  10     2556.17     2581.68     57.30 o 
  -4   6  10     4204.16     4142.61     90.89 o 
  -3   6  10     1521.02     1373.02     57.17 o 
  -2   6  10     3154.25     3220.42     81.34 o 
  -1   6  10     1058.08      961.25     43.91 o 
   0   6  10     2376.95     2237.84     68.66 o 
   1   6  10      400.59      401.47     42.32 o 
   2   6  10     1938.75     1939.23     59.05 o 
   3   6  10     1594.28     1603.30     58.11 o 
   4   6  10      411.10      408.80     68.32 o 
   5   6  10      427.97      441.21     42.51 o 
   6   6  10      371.88      369.36     57.86 o 
 -13   7  10       15.30       39.74     23.61 o 
 -12   7  10      711.03      732.39     56.32 o 
 -11   7  10      130.37      100.98     26.35 o 
 -10   7  10     1990.97     2089.85     79.09 o 
  -9   7  10     5005.65     5068.38    222.12 o 
  -8   7  10     3313.89     3050.91     92.00 o 
  -7   7  10     2717.28     2657.70     63.32 o 
  -6   7  10     1859.48     1904.16     57.89 o 
  -5   7  10      751.13      696.59     35.94 o 
  -4   7  10      633.48      708.71     49.77 o 
  -3   7  10     1924.64     1874.68     72.11 o 
  -2   7  10      381.18      338.17     44.90 o 
  -1   7  10      383.97      326.18     64.02 o 
   0   7  10     2207.71     2318.62    131.49 o 
   1   7  10      380.66      412.62     51.55 o 
   2   7  10     1008.82     1112.32     55.97 o 
   3   7  10      648.16      697.63     48.81 o 
   4   7  10     1989.52     1958.06     77.63 o 
   5   7  10      411.10      405.14     51.89 o 
   6   7  10      163.81      120.03     35.08 o 
   7   7  10      426.93      443.25     73.36 o 
 -15   8  10       76.20       95.85     67.83 o 
 -14   8  10      346.13      440.10     52.29 o 
 -13   8  10      159.86      130.46     31.94 o 
 -12   8  10      351.71      379.55     45.29 o 
 -11   8  10      203.50      212.70     48.40 o 
 -10   8  10      513.56      564.07     48.56 o 
  -9   8  10     2728.66     2751.98     91.44 o 
  -8   8  10        0.61       46.76     23.97 o 
  -7   8  10     3255.28     3182.67     87.87 o 
  -6   8  10      576.65      588.74     91.43 o 
  -5   8  10     3506.22     3471.85    262.86 o 
  -4   8  10     3784.66     3711.34    109.91 o 
  -3   8  10     2972.55     2881.78     82.52 o 
  -2   8  10     1983.57     2014.39     69.04 o 
  -1   8  10      380.99      398.61     36.52 o 
   0   8  10     3364.57     3353.08     95.42 o 
   1   8  10     2000.25     1955.68     73.08 o 
   2   8  10     3396.29     3419.82    136.24 o 
   3   8  10      716.23      714.58     52.60 o 
   4   8  10      314.15      344.24     51.98 o 
   5   8  10      427.04      408.95     72.26 o 
   6   8  10      204.48      218.27     46.62 o 
   7   8  10      283.69      315.65     70.42 o 
   8   8  10       56.21      126.08     70.78 o 
 -15   9  10      825.56      780.84    129.77 o 
 -14   9  10     1016.90      980.65    138.62 o 
 -13   9  10      150.89      148.20     68.57 o 
 -12   9  10      355.55      450.51     90.69 o 
 -11   9  10       40.52       72.26     50.14 o 
 -10   9  10     1080.13      947.47    114.29 o 
  -9   9  10      384.01      487.38     83.32 o 
  -8   9  10     2769.26     2995.79    169.59 o 
  -7   9  10     5060.08     4878.29    128.71 o 
  -6   9  10     1054.61     1156.57     96.96 o 
  -5   9  10      339.55      404.47     40.04 o 
  -4   9  10     1759.79     1834.57     66.94 o 
  -3   9  10     1587.53     1567.86     64.54 o 
  -2   9  10      971.83      985.41     53.47 o 
  -1   9  10     1930.82     1994.08     76.02 o 
   0   9  10        7.41       13.34     18.86 o 
   1   9  10     2685.30     2825.06     91.69 o 
   2   9  10      205.46      184.44     32.27 o 
   3   9  10      418.58      464.33     46.95 o 
   4   9  10     1636.29     1706.77     94.51 o 
   5   9  10      102.22      105.58     37.37 o 
   6   9  10      296.99      307.93     75.21 o 
   7   9  10      216.42      274.29     88.48 o 
 -16  10  10     1264.59     1465.08    177.70 o 
 -15  10  10       95.76       -2.21     48.66 o 
 -14  10  10     1506.83     1560.20    168.11 o 
 -13  10  10      192.59      189.49     67.10 o 
 -12  10  10      691.25      553.74    103.96 o 
 -11  10  10       51.18       29.49     44.24 o 
 -10  10  10        5.22       28.76     42.03 o 
  -9  10  10     1072.92      998.35    114.29 o 
  -8  10  10      451.01      533.83     86.27 o 
  -7  10  10     2035.80     2136.68    101.01 o 
  -6  10  10      113.10      162.80     31.77 o 
  -5  10  10      378.04      404.64     43.01 o 
  -4  10  10      434.98      525.82     42.85 o 
  -3  10  10      654.30      591.45     45.45 o 
  -2  10  10     3437.37     3241.80     98.35 o 
  -1  10  10     2724.59     2697.25    110.72 o 
   0  10  10      410.13      437.52     46.86 o 
   1  10  10      598.94      633.09     50.69 o 
   2  10  10      257.82      248.21     36.62 o 
   3  10  10      646.48      709.35     67.11 o 
   4  10  10      594.09      432.06     58.51 o 
   5  10  10      722.25      752.52     74.48 o 
   6  10  10       92.71       66.36     67.83 o 
   7  10  10      239.98      156.31     82.58 o 
 -16  11  10      347.77      477.79    117.24 o 
 -15  11  10      577.26      339.91     99.54 o 
 -14  11  10      825.45      926.09    140.83 o 
 -13  11  10     1246.49     1291.81    151.89 o 
 -12  11  10      447.38      397.42     91.43 o 
 -11  11  10        4.96      102.49     52.35 o 
 -10  11  10       55.69       23.59     42.03 o 
  -9  11  10       47.77       64.89     46.45 o 
  -8  11  10      195.55      228.57     64.15 o 
  -7  11  10      141.72      141.78     31.00 o 
  -6  11  10     1575.48     1604.61     77.98 o 
  -5  11  10      399.41      500.02     68.50 o 
  -4  11  10     1969.39     1802.49     73.12 o 
  -3  11  10      685.72      734.04     52.28 o 
  -2  11  10      203.50      205.65     33.23 o 
  -1  11  10      589.94      585.96     53.30 o 
   0  11  10       16.68       -3.46     21.08 o 
   1  11  10      255.65      321.07     41.19 o 
   2  11  10       87.78      108.24     31.73 o 
   3  11  10     1229.36     1250.47     84.54 o 
   4  11  10      550.12      469.68    107.65 o 
   5  11  10      261.89      119.45     76.68 o 
   6  11  10      138.67      139.36     75.21 o 
   7  11  10       14.36       34.65     67.83 o 
 -17  12  10       51.97      -50.88     50.88 o 
 -16  12  10      230.92       60.46     71.52 o 
 -15  12  10      512.50      630.42    129.03 o 
 -14  12  10      566.01      576.59    122.40 o 
 -13  12  10       39.23       73.00     61.94 o 
 -12  12  10      180.63      266.91     81.11 o 
 -11  12  10      445.86      497.70    100.28 o 
 -10  12  10      693.53      719.64    110.60 o 
  -9  12  10      356.48      269.13     72.26 o 
  -8  12  10      383.55      406.02     43.91 o 
  -7  12  10      703.78      632.82     55.27 o 
  -6  12  10      395.19      404.03     42.04 o 
  -5  12  10      400.77      431.82     43.73 o 
  -4  12  10      313.90      324.10     40.01 o 
  -3  12  10      424.06      389.17     43.85 o 
  -2  12  10      256.37      205.30     60.40 o 
  -1  12  10      261.11      306.54     54.87 o 
   0  12  10      187.70      200.58     37.89 o 
   1  12  10      123.61       82.24     31.41 o 
   2  12  10      164.05      103.23     66.36 o 
   3  12  10       22.32      -46.45     46.45 o 
   4  12  10      214.97      248.48     91.43 o 
   5  12  10       51.64        0.00     59.72 o 
   6  12  10      365.80      429.87    123.87 o 
 -18  13  10        7.84      109.13     84.79 o 
 -17  13  10       28.96       72.26     77.42 o 
 -16  13  10      120.30      144.52     84.06 o 
 -15  13  10       28.88        5.16     61.94 o 
 -14  13  10      329.13      415.86    108.39 o 
 -13  13  10      991.77     1148.03    153.37 o 
 -12  13  10       38.70       44.24     56.04 o 
 -11  13  10     1258.47     1101.58    139.36 o 
 -10  13  10      190.83      242.58     72.26 o 
  -9  13  10      152.09      148.20     58.25 o 
  -8  13  10      166.20      209.57     38.44 o 
  -7  13  10       16.84       45.20     23.76 o 
  -6  13  10      165.26      115.32     33.99 o 
  -5  13  10      422.07      398.59     44.75 o 
  -4  13  10     1632.34     1676.12     77.83 o 
  -3  13  10      656.72      671.51     56.93 o 
  -2  13  10       83.92       95.07     30.68 o 
  -1  13  10      116.64       84.54     37.60 o 
   0  13  10       13.72       43.50     59.72 o 
   1  13  10      297.28      225.62     80.37 o 
   2  13  10      510.16      540.47    121.66 o 
   3  13  10       80.63      151.89     81.84 o 
   4  13  10       15.61       -2.21     64.15 o 
   5  13  10      275.43      334.75    119.45 o 
 -17  14  10       13.34       95.12     81.11 o 
 -16  14  10      127.37      123.13     75.95 o 
 -15  14  10      208.19      210.88     90.69 o 
 -14  14  10       87.88       56.77     65.62 o 
 -13  14  10      333.15      444.61    105.44 o 
 -12  14  10      580.85      505.81    103.96 o 
 -11  14  10      812.21      588.39    110.60 o 
 -10  14  10     1455.57     1614.76    157.79 o 
  -9  14  10     1006.45      988.76    127.56 o 
  -8  14  10      329.31      269.52     77.79 o 
  -7  14  10      419.49      510.52     60.41 o 
  -6  14  10      190.76      187.04     41.77 o 
  -5  14  10      100.99      131.37     39.98 o 
  -4  14  10      575.61      474.72     61.20 o 
  -3  14  10     1202.96     1223.41     89.05 o 
  -2  14  10      162.71      125.60     43.42 o 
  -1  14  10      303.36      287.56     87.01 o 
   0  14  10      732.81      734.38    131.98 o 
   1  14  10       46.84       98.07     76.68 o 
   2  14  10       21.64       44.24     70.05 o 
   3  14  10        0.54       81.84     74.47 o 
 -17  15  10      359.17      544.89    136.41 o 
 -16  15  10      228.41      104.70     75.95 o 
 -15  15  10      414.84      522.03    122.40 o 
 -14  15  10      189.81      158.53     79.63 o 
 -13  15  10       28.03       87.74     70.05 o 
 -12  15  10      488.50      370.88     94.38 o 
 -11  15  10      563.58      504.34    105.44 o 
 -10  15  10       94.21       44.24     55.30 o 
  -9  15  10      814.93     1103.79    134.19 o 
  -8  15  10       71.06       99.09     44.98 o 
  -7  15  10      278.79      297.82     53.12 o 
  -6  15  10      307.53      313.95     55.24 o 
  -5  15  10      731.23      634.81     70.85 o 
  -4  15  10      552.36      420.86     60.46 o 
  -3  15  10       18.49       41.19     37.73 o 
  -2  15  10      504.78      342.12     94.38 o 
  -1  15  10       46.19       58.99     58.99 o 
   0  15  10      503.74      464.52    116.50 o 
   1  15  10      150.42       91.43     70.78 o 
   2  15  10        2.36        2.95     70.05 o 
 -16  16  10       34.60       45.71     71.52 o 
 -15  16  10      227.38      128.30     82.58 o 
 -14  16  10      123.46       44.98     66.36 o 
 -13  16  10      117.48       78.16     65.62 o 
 -12  16  10      233.85      210.14     78.16 o 
 -11  16  10      346.43      343.60     96.59 o 
 -10  16  10     1266.59     1320.56    153.37 o 
  -9  16  10       32.57       28.02     56.04 o 
  -8  16  10       57.25       26.81     35.44 o 
  -7  16  10      220.15      205.90     47.44 o 
  -6  16  10       99.34       79.41     38.62 o 
  -5  16  10      265.47      318.16     71.15 o 
  -4  16  10      210.79      179.17     75.21 o 
  -3  16  10       79.54       46.45     58.25 o 
  -2  16  10       27.18       42.77     64.15 o 
  -1  16  10      152.29      202.77     87.01 o 
   0  16  10       58.86        1.47     59.72 o 
 -15  17  10      346.03      222.67     92.90 o 
 -14  17  10       12.82       30.23     59.72 o 
 -13  17  10       32.47        4.42     56.04 o 
 -12  17  10       51.09      -28.76     56.04 o 
 -11  17  10      143.06      252.17     86.27 o 
 -10  17  10      430.70      553.00    113.55 o 
  -9  17  10      369.15      340.65     89.95 o 
  -8  17  10      117.39      -15.11     35.44 o 
  -7  17  10      260.96      202.01     51.83 o 
  -6  17  10      129.77       99.25     43.58 o 
  -5  17  10       50.20        9.59     58.25 o 
  -4  17  10       13.91        8.85     50.88 o 
  -3  17  10        1.50       50.14     67.10 o 
  -2  17  10        2.02       50.88     70.78 o 
 -13  18  10        6.84       92.90     75.95 o 
 -12  18  10      221.12      157.79     80.37 o 
 -11  18  10      306.76      274.29     90.69 o 
 -10  18  10      123.81      174.75     80.37 o 
  -9  18  10      130.11       28.76     64.15 o 
  -8  18  10      469.82      481.60     69.84 o 
  -7  18  10       15.24       11.11     39.82 o 
  -6  18  10      364.93      258.80     89.22 o 
  -5  18  10      280.79      178.43     84.79 o 
  -1   1  11     2124.72     2101.51     62.97 o 
   0   1  11      976.40      975.69     34.05 o 
   1   1  11      686.32      756.41     30.44 o 
  -3   2  11    10027.54    10167.67    119.17 o 
  -2   2  11     4815.32     4697.04     64.98 o 
  -1   2  11      691.92      759.08     25.88 o 
   0   2  11     2083.29     2190.64     57.08 o 
   1   2  11     8128.37     7816.69    141.42 o 
   2   2  11      164.81      143.98     13.43 o 
  -5   3  11      609.54      533.63     24.95 o 
  -4   3  11     1597.31     1637.31     39.78 o 
  -3   3  11     1725.67     1757.88     38.71 o 
  -2   3  11     9978.14     9988.27    158.49 o 
  -1   3  11     8207.45     8130.10    120.56 o 
   0   3  11     3885.67     3774.64     73.42 o 
   1   3  11     4086.57     4282.30     92.97 o 
   2   3  11       33.78       23.99     10.33 o 
   3   3  11      719.57      763.53     45.97 o 
  -7   4  11     2769.11     2702.47     60.99 o 
  -6   4  11     3696.16     3621.72     89.29 o 
  -5   4  11     3936.35     4025.48     83.87 o 
  -4   4  11     5789.79     5666.97     85.79 o 
  -3   4  11     1606.22     1716.34     39.95 o 
  -2   4  11      162.79      126.91     16.99 o 
  -1   4  11     4095.82     4095.67     88.60 o 
   0   4  11       48.67      122.90     18.93 o 
   1   4  11     4086.31     4027.46     93.94 o 
   2   4  11      733.25      734.19     35.12 o 
   3   4  11     2791.99     2752.12     69.16 o 
   4   4  11      344.90      369.76     43.32 o 
  -9   5  11      161.19      184.05     25.24 o 
  -8   5  11      459.16      479.76     42.22 o 
  -7   5  11     1545.57     1477.64     60.09 o 
  -6   5  11     3314.26     3272.53     61.60 o 
  -5   5  11     4226.94     4008.74     76.12 o 
  -4   5  11     3906.25     4132.42     76.76 o 
  -3   5  11      617.06      539.46     60.94 o 
  -2   5  11       26.98       11.41     11.38 o 
  -1   5  11     4154.07     4120.24     93.72 o 
   0   5  11        6.17       68.83     17.76 o 
   1   5  11     1935.80     1848.79     83.00 o 
   2   5  11      895.51      939.62     40.33 o 
   3   5  11       34.41       63.60     17.13 o 
   4   5  11      452.68      523.55     36.95 o 
   5   5  11      355.41      416.19     45.63 o 
 -11   6  11      854.12      785.13     54.84 o 
 -10   6  11      969.82      897.65     55.87 o 
  -9   6  11      453.26      520.58     43.39 o 
  -8   6  11      822.22      813.11     32.47 o 
  -7   6  11      828.90      881.39     32.87 o 
  -6   6  11      445.20      559.36     55.02 o 
  -5   6  11     3334.21     3257.91     68.17 o 
  -4   6  11     3801.64     3804.36     74.91 o 
  -3   6  11      713.72      798.14     38.55 o 
  -2   6  11      675.03      724.05     44.15 o 
  -1   6  11     1957.21     1908.63     89.23 o 
   0   6  11     1967.40     1961.13     65.72 o 
   1   6  11      449.41      462.66     36.87 o 
   2   6  11     3042.39     3065.67     90.03 o 
   3   6  11      493.36      529.61     43.26 o 
   4   6  11     1284.12     1259.54     54.32 o 
   5   6  11      610.19      652.64     50.43 o 
   6   6  11      285.22      313.70     53.97 o 
 -13   7  11      165.48      113.03     30.09 o 
 -12   7  11      295.68      291.29     40.66 o 
 -11   7  11      156.65      124.46     38.44 o 
 -10   7  11     1873.77     1935.52    142.33 o 
  -9   7  11      311.10      354.27     38.12 o 
  -8   7  11       24.88       48.13     19.96 o 
  -7   7  11      577.80      661.57     45.50 o 
  -6   7  11      851.23      886.27     42.36 o 
  -5   7  11     1537.99     1577.93     46.11 o 
  -4   7  11     2788.27     2693.96     87.50 o 
  -3   7  11     2830.53     2737.71     91.31 o 
  -2   7  11      897.41      983.17     47.13 o 
  -1   7  11      449.04      431.26     35.51 o 
   0   7  11      851.61      849.28     77.13 o 
   1   7  11       24.50       23.85     29.26 o 
   2   7  11       96.28      115.62     32.88 o 
   3   7  11     2261.05     2219.34    106.00 o 
   4   7  11      585.93      547.24     48.37 o 
   5   7  11       49.11       90.62     31.64 o 
   6   7  11       21.92      -14.89     38.71 o 
   7   7  11      137.04      142.66     40.23 o 
 -15   8  11      483.60      527.93    113.55 o 
 -14   8  11      499.33      555.44     57.38 o 
 -13   8  11       11.04       25.99     24.44 o 
 -12   8  11      876.31      854.74     61.80 o 
 -11   8  11      950.41     1020.86     63.84 o 
 -10   8  11     1429.48     1427.29     68.37 o 
  -9   8  11     2459.74     2504.92    136.99 o 
  -8   8  11      897.85      864.29     66.58 o 
  -7   8  11       30.97       43.93     15.63 o 
  -6   8  11      828.54      857.67     47.45 o 
  -5   8  11      452.49      411.29     60.83 o 
  -4   8  11      362.99      412.25     53.46 o 
  -3   8  11       33.64       52.60     19.37 o 
  -2   8  11     3073.20     3156.70     90.03 o 
  -1   8  11       27.05       31.70     19.70 o 
   0   8  11      242.48      296.58     34.37 o 
   1   8  11     3791.60     3553.19    158.32 o 
   2   8  11     3066.63     3041.07     96.64 o 
   3   8  11      244.89      239.49     36.53 o 
   4   8  11      404.45      485.30     49.50 o 
   5   8  11      330.46      337.06     51.32 o 
   6   8  11      785.36      846.88     85.53 o 
   7   8  11      196.09      163.23     44.82 o 
   8   8  11       18.89       78.16     66.36 o 
 -15   9  11        9.38       85.53     63.41 o 
 -14   9  11      924.93      968.86    134.93 o 
 -13   9  11       38.05        5.16     42.03 o 
 -12   9  11      398.01      269.86     76.68 o 
 -11   9  11     2247.40     2029.88    154.84 o 
 -10   9  11      443.66      420.28     85.53 o 
  -9   9  11     5628.23     5521.15    253.64 o 
  -8   9  11     2439.70     2411.82    154.84 o 
  -7   9  11      317.99      390.70     34.95 o 
  -6   9  11      458.20      444.79     68.94 o 
  -5   9  11      172.72      190.00     31.48 o 
  -4   9  11      464.19      469.77     43.77 o 
  -3   9  11      504.21      491.94     40.92 o 
  -2   9  11       87.98      110.29     25.68 o 
  -1   9  11     3707.38     3834.32    106.41 o 
   0   9  11      811.48      815.04     52.78 o 
   1   9  11       54.44       68.77     24.09 o 
   2   9  11      391.50      443.38     80.70 o 
   3   9  11      333.27      323.25     40.87 o 
   4   9  11      318.66      264.41     46.92 o 
   5   9  11      620.08      704.17     98.80 o 
   6   9  11      154.20       68.35     43.13 o 
   7   9  11      735.34      628.92     74.36 o 
 -15  10  11       78.19      117.24     72.26 o 
 -14  10  11      675.94      655.49    120.19 o 
 -13  10  11      845.05     1007.93    137.88 o 
 -12  10  11       22.28      -23.59     41.29 o 
 -11  10  11       27.88       80.37     50.14 o 
 -10  10  11     5598.26     5370.00    262.49 o 
  -9  10  11      437.55      383.41     77.42 o 
  -8  10  11     1413.37     1390.61    126.08 o 
  -7  10  11     1841.76     1847.02    123.87 o 
  -6  10  11     1004.13      961.29     59.16 o 
  -5  10  11      333.96      342.87     53.83 o 
  -4  10  11     1369.14     1434.35     62.76 o 
  -3  10  11     2273.06     2343.60     81.55 o 
  -2  10  11     3057.41     3017.36     99.63 o 
  -1  10  11       59.01       77.90     25.30 o 
   0  10  11      251.62      260.09     37.27 o 
   1  10  11      395.08      378.45     43.56 o 
   2  10  11      316.85      367.72     50.70 o 
   3  10  11      442.94      642.31     66.76 o 
   4  10  11       95.52       74.54     36.17 o 
   5  10  11     1039.59     1098.42     88.23 o 
   6  10  11      265.38      423.23    108.39 o 
   7  10  11      205.96      208.67     95.85 o 
 -16  11  11      467.07      294.20     94.38 o 
 -15  11  11     1447.18     1375.86    170.32 o 
 -14  11  11      136.46      282.40     90.69 o 
 -13  11  11       50.15       32.44     57.51 o 
 -12  11  11        4.24        5.90     44.98 o 
 -11  11  11       96.90      144.52     61.94 o 
 -10  11  11       29.40      112.07     48.66 o 
  -9  11  11     2261.07     2080.75    154.84 o 
  -8  11  11      931.26      856.78    107.65 o 
  -7  11  11      150.42      228.81     35.43 o 
  -6  11  11      839.09      827.29     59.31 o 
  -5  11  11      625.66      648.90     50.06 o 
  -4  11  11      613.30      565.97     65.59 o 
  -3  11  11      261.49      368.74     40.98 o 
  -2  11  11      391.79      387.82     42.78 o 
  -1  11  11      394.56      399.48     71.57 o 
   0  11  11      949.56     1007.99     63.92 o 
   1  11  11      317.22      281.03     40.84 o 
   2  11  11        5.55       -7.66     26.48 o 
   3  11  11      359.88      360.44     85.53 o 
   4  11  11      736.76      870.79    144.52 o 
   5  11  11       51.83       89.22     66.36 o 
   6  11  11      237.67      286.82     95.85 o 
   7  11  11      243.32      261.75    101.75 o 
 -17  12  11      380.27      195.39     89.22 o 
 -16  12  11        6.99       24.33     63.41 o 
 -15  12  11      617.19      572.91    117.24 o 
 -14  12  11      344.18      380.46     99.54 o 
 -13  12  11       55.21      126.08     66.36 o 
 -12  12  11      890.63      560.37    108.39 o 
 -11  12  11        6.22        1.47     39.08 o 
 -10  12  11       23.70       59.72     47.93 o 
  -9  12  11      413.19      394.47     84.06 o 
  -8  12  11      853.16      818.73     73.36 o 
  -7  12  11      287.99      279.06     70.78 o 
  -6  12  11      266.78      290.18     54.49 o 
  -5  12  11       48.99       60.74     23.76 o 
  -4  12  11      429.13      441.13     45.70 o 
  -3  12  11      316.36      306.96     47.50 o 
  -2  12  11      321.64      308.16     46.76 o 
  -1  12  11      325.85      291.31     62.58 o 
   0  12  11      313.23      329.22     44.75 o 
   1  12  11      620.37      757.99    114.18 o 
   2  12  11      708.68      739.55    133.46 o 
   3  12  11      137.14      140.09     71.52 o 
   4  12  11      556.78      583.23    129.77 o 
   5  12  11        8.58      -49.40     53.83 o 
   6  12  11       13.74       47.93     80.37 o 
 -17  13  11       92.77       78.16     81.11 o 
 -16  13  11      182.79      112.81     84.06 o 
 -15  13  11       18.60       65.62     67.10 o 
 -14  13  11      186.04      238.90     87.01 o 
 -13  13  11      465.90      440.19    104.70 o 
 -12  13  11       58.14      136.41     63.41 o 
 -11  13  11       51.46       89.95     56.77 o 
 -10  13  11      839.78     1004.25    129.77 o 
  -9  13  11       39.05       94.38     53.09 o 
  -8  13  11       10.50       34.27     27.27 o 
  -7  13  11      166.25      142.60     31.29 o 
  -6  13  11       18.83        0.42     25.30 o 
  -5  13  11      333.75      279.64     48.53 o 
  -4  13  11      308.56      302.79     42.09 o 
  -3  13  11      443.67      460.70     58.88 o 
  -2  13  11        6.32       -4.63     24.09 o 
  -1  13  11      618.89      547.53     84.22 o 
   0  13  11        0.09      -14.53     26.74 o 
   1  13  11       25.12       49.40     56.04 o 
   2  13  11      280.91      309.68     98.80 o 
   3  13  11       20.84       33.18     60.46 o 
   4  13  11      115.05      117.97     87.01 o 
 -17  14  11        0.52       50.14     73.73 o 
 -16  14  11        6.33        6.64     65.62 o 
 -15  14  11     1177.41     1405.36    184.33 o 
 -14  14  11       19.58       75.21     61.20 o 
 -13  14  11      175.61      123.13     69.31 o 
 -12  14  11      334.56      627.47    118.71 o 
 -11  14  11      137.98      228.57     76.68 o 
 -10  14  11      674.14      715.95    117.97 o 
  -9  14  11      913.97      822.86    118.71 o 
  -8  14  11      482.25      530.16     58.71 o 
  -7  14  11      140.03      101.21     37.60 o 
  -6  14  11      761.94      826.20     74.47 o 
  -5  14  11      596.21      669.38     69.29 o 
  -4  14  11       94.10      220.99     85.16 o 
  -3  14  11      359.89      314.69     54.22 o 
  -2  14  11      710.69      791.85     76.95 o 
  -1  14  11       25.16      -42.03     42.03 o 
   0  14  11      557.98      471.16    107.65 o 
   1  14  11      281.52      305.26     96.59 o 
   2  14  11      281.14      151.89     81.84 o 
   3  14  11      364.17      376.78    110.60 o 
 -16  15  11      121.01       25.07     64.15 o 
 -15  15  11       69.16       51.61     68.57 o 
 -14  15  11     1184.00     1144.34    164.43 o 
 -13  15  11       15.69       44.24     60.46 o 
 -12  15  11      619.81      503.60    108.39 o 
 -11  15  11     1431.57     1370.70    157.79 o 
 -10  15  11       86.05       -5.16     50.14 o 
  -9  15  11        8.80      -39.82     43.50 o 
  -8  15  11      494.90      554.80     64.28 o 
  -7  15  11      189.72      170.41     45.35 o 
  -6  15  11      160.62      105.78     38.54 o 
  -5  15  11     1023.01     1064.82     85.50 o 
  -4  15  11      696.82      712.01     74.99 o 
  -3  15  11      136.30      140.00     46.64 o 
  -2  15  11      260.05      264.70     87.01 o 
  -1  15  11      269.98      245.53     87.01 o 
   0  15  11       56.43       11.06     58.25 o 
   1  15  11      463.20      447.56    117.24 o 
 -16  16  11       66.10        7.37     66.36 o 
 -15  16  11      116.24       48.66     64.89 o 
 -14  16  11        6.36      -39.08     53.09 o 
 -13  16  11      165.80       64.89     65.62 o 
 -12  16  11        6.84       77.42     61.94 o 
 -11  16  11      455.83      436.50    100.28 o 
 -10  16  11      252.57      135.67     72.26 o 
  -9  16  11      405.18      351.71     92.17 o 
  -8  16  11       18.73       60.52     37.80 o 
  -7  16  11      746.33      863.44     98.07 o 
  -6  16  11      271.34      249.78     71.15 o 
  -5  16  11       55.92       51.90     37.37 o 
  -4  16  11      558.48      583.18     74.94 o 
  -3  16  11       17.76       11.80     59.72 o 
  -2  16  11      274.55      123.87     77.42 o 
  -1  16  11      452.46      506.55    123.13 o 
   0  16  11      389.31      340.65    103.23 o 
 -14  17  11        1.18       93.64     75.95 o 
 -13  17  11       94.53      142.31     78.16 o 
 -12  17  11      398.73      577.33    123.87 o 
 -11  17  11       42.88       23.59     54.56 o 
 -10  17  11      131.17      126.82     67.10 o 
  -9  17  11      417.01      481.48    104.70 o 
  -8  17  11      178.54       96.69     43.26 o 
  -7  17  11      209.04      181.69     50.67 o 
  -6  17  11      246.48      234.60     55.00 o 
  -5  17  11       11.53      115.02     67.10 o 
  -4  17  11      109.14       33.18     60.46 o 
  -3  17  11      353.51      578.81    123.13 o 
 -12  18  11       55.35       80.37     74.47 o 
 -11  18  11      466.95      683.51    130.51 o 
 -10  18  11        6.29      -32.44     47.93 o 
  -9  18  11      190.56      152.63     76.68 o 
  -8  18  11      541.88      425.44    101.01 o 
  -7  18  11      240.13      198.45     95.48 o 
  -6  18  11       13.37      -13.27     56.04 o 
   0   0  12    38845.25    35620.58    878.16 o 
  -1   1  12       44.12       21.94      8.57 o 
   0   1  12      210.68      361.34     17.58 o 
   1   1  12    25426.49    24731.91    309.71 o 
  -3   2  12     8955.39     9029.59    110.10 o 
  -2   2  12     3558.67     3741.12     66.79 o 
  -1   2  12    25387.34    23761.51    274.27 o 
   0   2  12     1809.68     1991.97     43.07 o 
   1   2  12     5513.20     5612.96    112.36 o 
   2   2  12    21488.38    20287.18    242.60 o 
  -5   3  12     1088.05      998.83     34.64 o 
  -4   3  12     1351.12     1407.40     28.94 o 
  -3   3  12    47043.62    45643.46    500.66 o 
  -2   3  12     8865.51     8940.10    130.80 o 
  -1   3  12     5518.89     5574.39     75.93 o 
   0   3  12    55874.55    54165.06    591.08 o 
   1   3  12       90.61       81.18     12.90 o 
   2   3  12     1664.97     1652.78     42.86 o 
   3   3  12     9804.46     9624.83    137.30 o 
  -7   4  12       65.73       73.03     14.88 o 
  -6   4  12     8312.30     8207.84    100.84 o 
  -5   4  12    42733.90    42163.62    443.61 o 
  -4   4  12     3195.70     2906.67     55.57 o 
  -3   4  12     1335.40     1418.91     40.30 o 
  -2   4  12    21355.60    20331.68    267.61 o 
  -1   4  12       97.54      125.72     24.94 o 
   0   4  12     1932.73     1955.82     59.71 o 
   1   4  12    50076.68    47999.83    689.74 o 
   2   4  12     8857.85     8520.06    182.63 o 
   3   4  12      542.00      560.10     29.64 o 
   4   4  12    15761.63    15678.46    237.14 o 
  -9   5  12     2940.96     2910.40     80.64 o 
  -8   5  12     4183.48     4272.19     85.53 o 
  -7   5  12    20458.16    20065.81    248.96 o 
  -6   5  12     1124.77     1135.26     37.10 o 
  -5   5  12    14509.43    14462.11    167.88 o 
  -4   5  12    42631.04    41424.34    520.79 o 
  -3   5  12     1049.69      899.66     35.23 o 
  -2   5  12     1788.85     1884.94     56.16 o 
  -1   5  12    50125.81    48201.57    710.71 o 
   0   5  12    23848.79    23663.40    367.16 o 
   1   5  12      318.73      422.85     43.10 o 
   2   5  12    14800.74    14829.66    279.58 o 
   3   5  12     5141.28     5168.10    106.62 o 
   4   5  12     3197.99     3235.39    120.79 o 
   5   5  12    13774.53    13497.96    222.88 o 
 -11   6  12     1790.62     1772.97     76.30 o 
 -10   6  12     1282.01     1295.21     70.84 o 
  -9   6  12    13352.51    13148.92    246.10 o 
  -8   6  12      486.02      534.08     47.78 o 
  -7   6  12     3105.48     2951.34     65.81 o 
  -6   6  12    26234.55    25204.21    297.93 o 
  -5   6  12     1149.52     1139.01     34.37 o 
  -4   6  12     8247.66     8110.23    117.41 o 
  -3   6  12     9771.17     9275.79    170.17 o 
  -2   6  12     8848.57     8730.99    164.53 o 
  -1   6  12      296.32      295.49     30.42 o 
   0   6  12    32817.55    32042.30    485.75 o 
   1   6  12     2731.25     2603.12     80.04 o 
   2   6  12      434.78      433.08     38.91 o 
   3   6  12     9163.63     9896.05    197.07 o 
   4   6  12     2018.72     2069.12     68.15 o 
   5   6  12      239.03      271.95     35.90 o 
   6   6  12     1900.07     1944.17    109.18 o 
 -13   7  12     1059.16     1054.86     69.62 o 
 -12   7  12        6.62       23.87     22.49 o 
 -11   7  12     3117.95     3223.11    105.17 o 
 -10   7  12     4021.11     3931.96    114.37 o 
  -9   7  12     1411.05     1444.06     65.01 o 
  -8   7  12    10195.58     9974.41    199.43 o 
  -7   7  12     6380.10     6156.02    109.04 o 
  -6   7  12     3120.87     3041.88     98.84 o 
  -5   7  12    20296.30    20069.82    245.82 o 
  -4   7  12       82.54       90.25     22.84 o 
  -3   7  12      591.78      521.72     42.08 o 
  -2   7  12    14866.02    14778.05    253.11 o 
  -1   7  12     2674.12     2573.02     79.93 o 
   0   7  12     1768.95     1819.42     67.37 o 
   1   7  12    10514.35    10419.32    204.93 o 
   2   7  12     3802.26     3639.28    105.88 o 
   3   7  12     1361.98     1467.91     68.29 o 
   4   7  12     6107.18     6134.07    177.31 o 
   5   7  12      168.24      167.00     54.56 o 
   6   7  12      478.46      567.40    128.30 o 
   7   7  12     3718.31     3751.41    151.49 o 
 -15   8  12      976.95     1010.30     90.86 o 
 -14   8  12      693.74      603.10     72.91 o 
 -13   8  12     2288.84     2547.86    100.18 o 
 -12   8  12     1298.52     1254.54    110.61 o 
 -11   8  12      747.09      667.61     65.62 o 
 -10   8  12     8428.24     8526.41    360.24 o 
  -9   8  12     2084.70     2181.61     81.73 o 
  -8   8  12      200.54      218.79     38.97 o 
  -7   8  12    10132.75    10076.84    183.59 o 
  -6   8  12      483.64      520.59     39.63 o 
  -5   8  12     4227.99     4277.94    120.92 o 
  -4   8  12    15702.96    15735.78    322.34 o 
  -3   8  12     5106.45     4828.68    121.51 o 
  -2   8  12      474.03      515.64     76.41 o 
  -1   8  12    10461.58    10956.08    206.99 o 
   0   8  12     1168.77     1181.63     59.88 o 
   1   8  12      779.52      846.46     53.33 o 
   2   8  12    11062.12    10874.27    220.23 o 
   3   8  12     1431.21     1533.18     73.64 o 
   4   8  12     1451.18     1261.63     70.92 o 
   5   8  12     2086.78     2016.93    103.62 o 
   6   8  12     1055.56     1123.93     87.33 o 
   7   8  12      620.36      613.40     87.01 o 
 -14   9  12      288.75      264.70     86.27 o 
 -13   9  12      579.64      628.15     84.42 o 
 -12   9  12     3910.50     4014.99    156.65 o 
 -11   9  12      840.95      887.21    126.82 o 
 -10   9  12     2807.85     2640.60    120.92 o 
  -9   9  12     9634.03     9876.58    372.35 o 
  -8   9  12     2030.43     2261.40    150.42 o 
  -7   9  12     1395.17     1484.87    258.80 o 
  -6   9  12    13267.82    13089.96    278.42 o 
  -5   9  12     2965.97     3138.27    259.91 o 
  -4   9  12     3145.21     3115.55     92.17 o 
  -3   9  12     9137.75     9368.67    190.18 o 
  -2   9  12     3964.99     4123.25    112.60 o 
  -1   9  12      741.66      774.67     51.05 o 
   0   9  12    10544.19    10252.30    208.16 o 
   1   9  12     4928.24     4767.44    139.34 o 
   2   9  12      659.85      673.37     53.48 o 
   3   9  12     6023.29     5940.88    154.70 o 
   4   9  12     1162.93     1301.48     85.26 o 
   5   9  12      367.06      338.28     56.05 o 
   6   9  12     2485.37     2559.84    126.32 o 
   7   9  12      505.94      597.82     76.02 o 
 -15  10  12      700.90      943.79    146.73 o 
 -14  10  12     3319.19     3515.61    235.95 o 
 -13  10  12      986.55      850.15    129.03 o 
 -12  10  12     1523.10     1521.12    152.63 o 
 -11  10  12     4026.76     4242.62    235.95 o 
 -10  10  12      715.02      651.80    103.96 o 
  -9  10  12     2758.94     2790.07    176.96 o 
  -8  10  12     8437.07     8205.05    326.64 o 
  -7  10  12     4004.61     3857.57    279.45 o 
  -6  10  12     1294.15     1314.07     67.94 o 
  -5  10  12    13777.43    13460.23    295.21 o 
  -4  10  12     2038.29     1916.77     74.00 o 
  -3  10  12     1382.49     1456.88     66.52 o 
  -2  10  12    11236.32    10993.64    218.00 o 
  -1  10  12     4967.13     4724.21    127.50 o 
   0  10  12      270.17      227.93     36.00 o 
   1  10  12     5187.41     5122.75    139.67 o 
   2  10  12      564.29      651.52     56.24 o 
   3  10  12      413.25      422.40     49.31 o 
   4  10  12     2678.28     2903.14    130.56 o 
   5  10  12      685.21      790.11     77.95 o 
   6  10  12      115.94      118.99     45.33 o 
   7  10  12     1306.41     1061.76    167.37 o 
 -16  11  12      995.14     1267.48    171.80 o 
 -15  11  12      907.27      848.67    140.83 o 
 -14  11  12      858.26      916.51    140.83 o 
 -13  11  12     4109.66     4589.90    267.65 o 
 -12  11  12     1734.03     1648.68    165.90 o 
 -11  11  12      104.35      143.04     59.72 o 
 -10  11  12     4072.16     4229.34    235.21 o 
  -9  11  12      846.18      841.30    111.34 o 
  -8  11  12      795.59      760.93    100.28 o 
  -7  11  12     3025.39     3194.30    111.25 o 
  -6  11  12     1761.89     1796.99     83.85 o 
  -5  11  12      262.90      318.38     70.00 o 
  -4  11  12     6100.96     6018.46    146.45 o 
  -3  11  12     1449.09     1518.05     70.16 o 
  -2  11  12      651.86      594.24     50.65 o 
  -1  11  12     5077.52     5000.79    212.33 o 
   0  11  12      244.97      287.75     40.25 o 
   1  11  12     1689.66     1774.63     83.42 o 
   2  11  12     5347.26     5525.66    155.48 o 
   3  11  12     1150.24     1098.88    133.46 o 
   4  11  12      202.81      162.66     44.45 o 
   5  11  12      964.19      856.78    148.20 o 
   6  11  12      227.88      237.42     92.17 o 
   7  11  12      174.23        4.42     65.62 o 
 -17  12  12      405.14      276.50    103.96 o 
 -16  12  12        5.37       52.35     65.62 o 
 -15  12  12     3325.56     3241.32    241.85 o 
 -14  12  12     1821.56     2034.30    197.61 o 
 -13  12  12      170.91      107.65     67.10 o 
 -12  12  12     3311.22     3675.61    235.21 o 
 -11  12  12     1762.38     1788.03    168.85 o 
 -10  12  12     1487.25     1641.30    155.58 o 
  -9  12  12     3845.06     3885.01    219.73 o 
  -8  12  12     1353.95     1244.40     70.79 o 
  -7  12  12        9.27       12.14     23.16 o 
  -6  12  12     1786.94     1744.36     75.74 o 
  -5  12  12      180.37      165.88     32.62 o 
  -4  12  12     1458.54     1423.82     72.98 o 
  -3  12  12     6098.86     6065.59    170.56 o 
  -2  12  12      586.99      580.75     53.54 o 
  -1  12  12     1682.17     1775.84    127.83 o 
   0  12  12     1915.89     2028.74     89.28 o 
   1  12  12       39.05       47.45     29.93 o 
   2  12  12      838.56      849.41     68.35 o 
   3  12  12     2993.54     3235.42    239.63 o 
   4  12  12      146.11      223.41     93.64 o 
   5  12  12      309.06      393.00    117.24 o 
   6  12  12     1711.40     2160.39    235.21 o 
 -17  13  12      767.71      901.76    161.48 o 
 -16  13  12      390.52      291.25     98.07 o 
 -15  13  12      303.78      273.55     95.85 o 
 -14  13  12     3195.24     3511.18    249.22 o 
 -13  13  12     2207.98     2260.66    204.24 o 
 -12  13  12      192.61      207.19     75.21 o 
 -11  13  12     4074.83     4176.26    248.48 o 
 -10  13  12      999.62      792.63    117.97 o 
  -9  13  12      576.44      589.87    101.75 o 
  -8  13  12     2306.01     2285.16     99.38 o 
  -7  13  12     1019.20      960.01     62.01 o 
  -6  13  12      504.02      620.36     53.59 o 
  -5  13  12     2055.29     1971.24    106.45 o 
  -4  13  12     1163.14     1122.29     69.41 o 
  -3  13  12      406.84      421.50     48.40 o 
  -2  13  12     5305.41     5598.76    243.35 o 
  -1  13  12       31.21      109.82     34.46 o 
   0  13  12      913.43      945.68     86.99 o 
   1  13  12     2903.73     2862.58    150.74 o 
   2  13  12     1027.17      912.82    148.94 o 
   3  13  12      209.22      243.32     95.12 o 
   4  13  12     1269.00     1465.82    194.66 o 
 -17  14  12      200.22      136.41     95.85 o 
 -16  14  12     1150.42     1153.19    175.49 o 
 -15  14  12      275.28      199.08     90.69 o 
 -14  14  12      295.83      401.85    103.23 o 
 -13  14  12     3227.38     3002.42    226.36 o 
 -12  14  12     1806.35     1492.36    168.11 o 
 -11  14  12      853.93      766.09    124.61 o 
 -10  14  12     3326.21     3200.03    213.09 o 
  -9  14  12      298.53      162.21     67.10 o 
  -8  14  12      698.74      813.39     59.27 o 
  -7  14  12     3700.90     3684.80    139.70 o 
  -6  14  12     1102.84      971.79    130.51 o 
  -5  14  12      383.65      372.54     56.52 o 
  -4  14  12     2726.89     2754.85    178.07 o 
  -3  14  12     1189.89     1062.68     86.17 o 
  -2  14  12      818.86      818.55     79.16 o 
  -1  14  12     2918.12     2970.37    134.36 o 
   0  14  12      491.64      531.62    116.50 o 
   1  14  12      116.64      101.75     75.95 o 
   2  14  12     1264.91     1154.66    174.01 o 
   3  14  12      360.78      284.61    104.70 o 
 -16  15  12      206.28      134.93     79.63 o 
 -15  15  12      631.75      656.96    135.67 o 
 -14  15  12      278.96      225.62     86.27 o 
 -13  15  12      320.68      357.61    104.70 o 
 -12  15  12     3381.26     3262.70    231.52 o 
 -11  15  12      916.52      951.90    140.09 o 
 -10  15  12      717.44      586.18    113.55 o 
  -9  15  12     3429.97     3662.33    227.84 o 
  -8  15  12      969.87     1042.20     80.74 o 
  -7  15  12      629.35      675.59     70.40 o 
  -6  15  12     2522.71     2371.45    189.49 o 
  -5  15  12      709.77      759.89     77.03 o 
  -4  15  12      214.67      214.04     49.77 o 
  -3  15  12     2979.24     3075.44    138.47 o 
  -2  15  12     1025.98     1145.08    150.42 o 
  -1  15  12      117.07        9.59     54.56 o 
   0  15  12     1446.63     1521.86    185.81 o 
   1  15  12       78.54       58.25     73.73 o 
 -15  16  12      203.57      245.53     96.59 o 
 -14  16  12     1148.97     1044.06    161.48 o 
 -13  16  12      405.70      514.66    117.97 o 
 -12  16  12        4.03       17.70     54.56 o 
 -11  16  12      967.70     1021.94    146.73 o 
 -10  16  12      535.12      333.27     92.17 o 
  -9  16  12      501.76      659.91    114.29 o 
  -8  16  12     2596.53     2544.85    122.41 o 
  -7  16  12      490.94      469.74     64.63 o 
  -6  16  12      109.71      124.97     45.60 o 
  -5  16  12      964.70     1007.95     89.75 o 
  -4  16  12      154.67      120.55     46.40 o 
  -3  16  12      213.89      196.87     81.84 o 
  -2  16  12     1268.31     1202.59    162.21 o 
  -1  16  12       73.63       32.44     60.46 o 
 -14  17  12      192.69      154.10     84.06 o 
 -13  17  12      791.30      752.08    138.62 o 
 -12  17  12      416.82      370.14    103.23 o 
 -11  17  12       56.43       80.37     66.36 o 
 -10  17  12     1179.38     1044.06    145.99 o 
  -9  17  12      342.48      295.67     87.01 o 
  -8  17  12      106.56       60.64     38.94 o 
  -7  17  12     1283.42     1498.82    104.02 o 
  -6  17  12      217.24      193.74     52.47 o 
  -5  17  12      302.87      331.06     61.10 o 
  -4  17  12     1257.00     1007.20    147.47 o 
  -3  17  12      354.17      516.13    113.55 o 
 -12  18  12     1165.99     1022.68    152.63 o 
 -11  18  12      148.88      183.60     80.37 o 
 -10  18  12       99.86      180.65     80.37 o 
  -9  18  12      790.74      871.53    134.93 o 
  -8  18  12      525.78      532.35    112.81 o 
  -7  18  12      179.84      249.03     94.01 o 
  -6  18  12     1709.98     1667.11    168.11 o 
  -1   1  13      453.66      486.57     17.01 o 
   0   1  13     1346.70     1309.86     30.15 o 
   1   1  13      391.82      408.56     18.90 o 
  -3   2  13     2112.86     2140.62     36.39 o 
  -2   2  13     9504.18     9793.03    137.51 o 
  -1   2  13      390.82      410.27     21.47 o 
   0   2  13     8641.30     8712.17     99.04 o 
   1   2  13      691.63      767.25     25.29 o 
   2   2  13      533.20      624.74     24.07 o 
  -5   3  13     2235.87     2330.66     41.83 o 
  -4   3  13      545.17      551.85     19.92 o 
  -3   3  13     8790.54     8743.08    102.06 o 
  -2   3  13     2080.65     2096.43     45.17 o 
  -1   3  13      697.79      753.78     23.59 o 
   0   3  13     6837.15     7016.61    104.05 o 
   1   3  13      392.85      382.40     22.56 o 
   2   3  13     1623.06     1594.11     62.30 o 
   3   3  13      214.55      226.47     20.92 o 
  -7   4  13     2521.76     2535.13     60.69 o 
  -6   4  13      513.50      508.55     27.31 o 
  -5   4  13     1038.36     1083.71     37.98 o 
  -4   4  13      478.62      516.71     23.49 o 
  -3   4  13      571.06      605.38     24.74 o 
  -2   4  13      518.33      609.11     25.01 o 
  -1   4  13      398.26      414.74     31.50 o 
   0   4  13      446.49      385.11     33.31 o 
   1   4  13      874.81      912.10     49.69 o 
   2   4  13     1077.73     1007.90     42.17 o 
   3   4  13      282.87      308.20     44.09 o 
   4   4  13      116.61      150.46     25.79 o 
  -9   5  13      521.65      519.77     38.75 o 
  -8   5  13       43.98       46.64     15.34 o 
  -7   5  13      665.57      630.56     29.40 o 
  -6   5  13      669.94      671.78     34.51 o 
  -5   5  13     2793.16     2878.08     65.84 o 
  -4   5  13     1058.11     1046.15     41.20 o 
  -3   5  13     2244.03     2319.09     74.71 o 
  -2   5  13     1618.14     1592.48     51.56 o 
  -1   5  13      882.54      913.72     36.43 o 
   0   5  13     2607.36     2615.27    106.37 o 
   1   5  13     3290.98     3131.60     77.22 o 
   2   5  13      555.03      604.28     35.88 o 
   3   5  13       51.03       79.67     18.83 o 
   4   5  13     2152.79     2253.36     69.81 o 
   5   5  13     1385.22     1305.85     58.00 o 
 -11   6  13       52.70       95.62     26.30 o 
 -10   6  13      460.02      414.25     42.81 o 
  -9   6  13      163.59      167.59     20.15 o 
  -8   6  13     1374.63     1301.16     60.02 o 
  -7   6  13      367.53      366.66     22.27 o 
  -6   6  13     2245.80     2180.42     49.88 o 
  -5   6  13      685.16      696.77     28.83 o 
  -4   6  13      490.58      510.16     25.71 o 
  -3   6  13      211.48      201.04     20.18 o 
  -2   6  13     1120.54     1165.78     49.77 o 
  -1   6  13     3358.56     3441.53     89.82 o 
   0   6  13     2074.04     2023.95     69.41 o 
   1   6  13       66.02       46.78     21.12 o 
   2   6  13      774.22      922.17     53.50 o 
   3   6  13       97.23      108.69     26.38 o 
   4   6  13      511.16      543.24     59.92 o 
   5   6  13     1403.26     1410.80     95.69 o 
   6   6  13      145.50      119.58     36.48 o 
 -13   7  13       57.77       74.25     34.86 o 
 -12   7  13      218.83      231.80     37.14 o 
 -11   7  13      461.90      463.21     79.63 o 
 -10   7  13     1156.41     1087.19     63.14 o 
  -9   7  13      312.12      301.25     40.57 o 
  -8   7  13      492.83      529.72     28.70 o 
  -7   7  13     3273.08     3152.88     70.46 o 
  -6   7  13      385.67      390.58     23.98 o 
  -5   7  13      645.87      708.34     33.97 o 
  -4   7  13     2514.20     2478.95     93.14 o 
  -3   7  13      293.27      335.67     54.56 o 
  -2   7  13      564.65      591.74     41.57 o 
  -1   7  13       61.18       34.29     19.20 o 
   0   7  13      345.44      306.05     34.54 o 
   1   7  13      403.07      450.85     40.82 o 
   2   7  13      315.02      306.87     42.89 o 
   3   7  13     1095.75     1131.40     61.93 o 
   4   7  13      238.92      286.89     39.07 o 
   5   7  13      790.01      707.83     98.80 o 
   6   7  13      219.28      226.43     45.44 o 
   7   7  13       40.22       70.96     35.46 o 
 -15   8  13      205.77      197.57     69.68 o 
 -14   8  13      637.61      695.86     89.22 o 
 -13   8  13      114.51       55.74     33.96 o 
 -12   8  13      478.83      464.71     50.05 o 
 -11   8  13      179.53      211.84     34.84 o 
 -10   8  13      856.79      769.47     56.33 o 
  -9   8  13      556.96      559.07     48.35 o 
  -8   8  13       45.56       58.50     26.22 o 
  -7   8  13      516.21      541.78     62.53 o 
  -6   8  13     1409.87     1349.95     52.60 o 
  -5   8  13       51.00       32.23     18.06 o 
  -4   8  13      132.87      152.40     38.71 o 
  -3   8  13       55.96       31.67     19.57 o 
  -2   8  13      788.16      853.89     50.13 o 
  -1   8  13      405.43      481.21     42.04 o 
   0   8  13        0.07        9.90     19.15 o 
   1   8  13     2210.24     2137.06     80.40 o 
   2   8  13      422.00      414.60     61.30 o 
   3   8  13      103.02       60.03     25.56 o 
   4   8  13      536.75      399.96     46.93 o 
   5   8  13      147.41      106.59     38.53 o 
   6   8  13       61.75       66.87     36.54 o 
   7   8  13      445.28      462.11    105.07 o 
   8   8  13      142.05       42.93     38.97 o 
 -14   9  13      523.80      523.14     69.60 o 
 -13   9  13      338.78      323.85     58.25 o 
 -12   9  13       43.00       56.95     32.96 o 
 -11   9  13      252.00      262.55     49.01 o 
 -10   9  13       86.49       75.08     50.14 o 
  -9   9  13      161.90      141.00     36.62 o 
  -8   9  13      537.86      629.68     92.90 o 
  -7   9  13      292.64      332.69     52.72 o 
  -6   9  13      171.60      150.05     28.88 o 
  -5   9  13      521.34      654.28     50.09 o 
  -4   9  13     2122.77     2100.41     87.88 o 
  -3   9  13      103.52       55.92     22.95 o 
  -2   9  13      316.39      327.13     51.38 o 
  -1   9  13     2153.21     2246.35     89.43 o 
   0   9  13      142.35      109.71     40.88 o 
   1   9  13      157.09      193.28     33.68 o 
   2   9  13      362.95      374.33     44.07 o 
   3   9  13       63.04       72.80     29.94 o 
   4   9  13      347.36      332.94     54.09 o 
   5   9  13     1377.96     1534.73     98.11 o 
   6   9  13      205.01      151.23     46.94 o 
   7   9  13       19.14       18.06     35.79 o 
 -15  10  13      771.97      727.01    131.25 o 
 -14  10  13      306.87      294.20     87.74 o 
 -13  10  13      329.64      280.92     82.58 o 
 -12  10  13      109.22      145.25     59.72 o 
 -11  10  13      465.10      436.50     92.17 o 
 -10  10  13      251.30      336.96     78.16 o 
  -9  10  13       74.12      121.66     53.83 o 
  -8  10  13      873.02      844.98    104.70 o 
  -7  10  13     1130.08     1052.23     59.39 o 
  -6  10  13      513.75      543.15     47.62 o 
  -5  10  13     1372.47     1266.05    109.13 o 
  -4  10  13      536.14      551.79     82.09 o 
  -3  10  13     1075.74     1132.46     61.36 o 
  -2  10  13      431.89      414.85     49.07 o 
  -1  10  13      155.74      194.53     33.39 o 
   0  10  13     5962.26     5948.07    151.30 o 
   1  10  13       24.50        6.92     21.03 o 
   2  10  13      134.44       76.99     29.00 o 
   3  10  13      614.00      729.38     84.25 o 
   4  10  13      905.72      809.09     77.88 o 
   5  10  13       26.87       36.73     35.35 o 
   6  10  13      156.13      162.04     55.30 o 
   7  10  13       22.36        8.11     61.94 o 
 -16  11  13      120.63      160.74     81.84 o 
 -15  11  13      277.41      391.52    102.49 o 
 -14  11  13     1251.57     1455.50    169.59 o 
 -13  11  13       96.96       89.22     58.99 o 
 -12  11  13      334.53      280.19     82.58 o 
 -11  11  13      304.05      394.47     92.17 o 
 -10  11  13      466.16      589.13    103.23 o 
  -9  11  13      250.39      239.63     67.83 o 
  -8  11  13      178.58      123.13     50.88 o 
  -7  11  13      482.27      444.04     52.72 o 
  -6  11  13       54.03       62.85     27.28 o 
  -5  11  13     1374.87     1320.49     63.78 o 
  -4  11  13      238.41      239.39     35.50 o 
  -3  11  13       97.95       49.35     23.75 o 
  -2  11  13      351.99      359.12     42.82 o 
  -1  11  13       19.63       33.72     24.08 o 
   0  11  13       21.01      -11.13     22.22 o 
   1  11  13      544.68      482.57     51.35 o 
   2  11  13        5.39       -1.09     32.58 o 
   3  11  13        8.62       60.57     36.26 o 
   4  11  13     1088.78     1357.48    192.44 o 
   5  11  13        4.05       11.80     58.99 o 
   6  11  13       33.24       61.94     66.36 o 
   7  11  13      296.92       66.36     76.68 o 
 -17  12  13      174.24      140.83     90.69 o 
 -16  12  13      741.41      640.01    132.72 o 
 -15  12  13      263.70       68.57     68.57 o 
 -14  12  13      526.31      517.61    114.29 o 
 -13  12  13      665.33      538.25    113.55 o 
 -12  12  13      165.61      -16.22     42.77 o 
 -11  12  13      345.53      263.97     79.63 o 
 -10  12  13      124.09      200.55     67.10 o 
  -9  12  13       37.85      -17.70     31.71 o 
  -8  12  13      499.45      398.16     79.63 o 
  -7  12  13      238.23      285.52     50.51 o 
  -6  12  13      148.82      141.48     35.47 o 
  -5  12  13      816.66      811.49     72.57 o 
  -4  12  13      533.32      460.54     48.27 o 
  -3  12  13       65.09       56.66     36.52 o 
  -2  12  13      126.65      107.88     32.43 o 
  -1  12  13      553.59      585.96     55.63 o 
   0  12  13      304.29      241.64     41.67 o 
   1  12  13      178.17      211.65     41.41 o 
   2  12  13      828.87      939.96    124.29 o 
   3  12  13       11.49       82.58     69.31 o 
   4  12  13        2.47        7.37     61.94 o 
   5  12  13       60.18       45.71     65.62 o 
 -17  13  13       81.37      101.01     79.63 o 
 -16  13  13        8.61       28.02     62.67 o 
 -15  13  13      467.05      500.65    123.13 o 
 -14  13  13       41.78      -44.98     51.61 o 
 -13  13  13       30.50       49.40     64.15 o 
 -12  13  13      650.06      701.94    123.87 o 
 -11  13  13       95.59       81.84     56.77 o 
 -10  13  13      323.84      264.70     77.42 o 
  -9  13  13      340.87      313.37     81.11 o 
  -8  13  13      113.95       66.00     29.47 o 
  -7  13  13       63.67       10.88     25.42 o 
  -6  13  13      223.82      155.16     33.53 o 
  -5  13  13      152.01      143.52     32.98 o 
  -4  13  13      354.15      484.12     51.15 o 
  -3  13  13      594.77      615.24     61.77 o 
  -2  13  13        4.66        8.78     26.25 o 
  -1  13  13      171.17      182.00     48.81 o 
   0  13  13     1186.38     1138.23    101.37 o 
   1  13  13      141.77      133.30     38.55 o 
   2  13  13       43.47       49.40     64.15 o 
   3  13  13      152.69      106.18     75.21 o 
   4  13  13       74.24       70.78     72.26 o 
 -17  14  13      271.14       95.85     81.11 o 
 -16  14  13      101.51       31.71     68.57 o 
 -15  14  13       59.21       90.69     80.37 o 
 -14  14  13      186.34      258.07     89.22 o 
 -13  14  13       43.29       44.24     58.25 o 
 -12  14  13      504.17      558.16    117.24 o 
 -11  14  13     1247.80     1237.98    151.89 o 
 -10  14  13      321.16      393.74     90.69 o 
  -9  14  13      515.73      537.52    102.49 o 
  -8  14  13      619.59      618.92     78.62 o 
  -7  14  13       39.13       22.20     26.93 o 
  -6  14  13       65.79       69.63     30.78 o 
  -5  14  13     1360.33     1515.93     81.92 o 
  -4  14  13      877.15      793.65     76.97 o 
  -3  14  13        7.41       70.76     83.32 o 
  -2  14  13      805.07      810.50     81.49 o 
  -1  14  13      130.89       51.70     37.53 o 
   0  14  13        1.27      123.87     70.05 o 
   1  14  13      486.91      687.93    137.14 o 
   2  14  13       21.25      -49.40     49.40 o 
   3  14  13       25.69       31.71     65.62 o 
 -16  15  13      211.30      202.77     92.90 o 
 -15  15  13        3.55       36.13     71.52 o 
 -14  15  13       54.05       21.38     64.15 o 
 -13  15  13      462.01      713.00    134.19 o 
 -12  15  13      275.22      188.76     78.16 o 
 -11  15  13      271.39      234.47     83.32 o 
 -10  15  13      779.85      814.75    128.30 o 
  -9  15  13      136.58       43.50     54.56 o 
  -8  15  13      222.27      132.51     42.15 o 
  -7  15  13      474.56      637.10     69.72 o 
  -6  15  13      198.32      252.28     50.83 o 
  -5  15  13       24.83       52.06     34.12 o 
  -4  15  13     1068.43     1173.29     92.82 o 
  -3  15  13        8.73       -3.34     32.73 o 
  -2  15  13       47.30       56.60     54.56 o 
  -1  15  13      484.22      478.53    112.81 o 
   0  15  13      187.98      266.18     92.17 o 
   1  15  13       37.01      -22.12     59.72 o 
 -15  16  13      209.59      176.22     92.90 o 
 -14  16  13      100.75       28.02     62.67 o 
 -13  16  13        9.80       13.27     61.94 o 
 -12  16  13      744.13      735.12    134.93 o 
 -11  16  13      122.90      175.49     81.11 o 
 -10  16  13       61.72       38.34     61.94 o 
  -9  16  13     1046.37     1115.59    141.57 o 
  -8  16  13      143.28      161.68    100.28 o 
  -7  16  13       20.61       29.67     46.82 o 
  -6  16  13      144.35      158.79     47.23 o 
  -5  16  13        3.86       -1.72     35.79 o 
  -4  16  13        4.12       34.59     39.82 o 
  -3  16  13      161.86      261.02     84.06 o 
  -2  16  13       24.23       49.40     62.67 o 
  -1  16  13       37.44       39.08     65.62 o 
 -14  17  13      264.62      162.95     81.11 o 
 -13  17  13       74.86      167.37     84.06 o 
 -12  17  13      175.50       95.12     78.89 o 
 -11  17  13      184.10      166.64     76.68 o 
 -10  17  13      326.18      356.87     97.33 o 
  -9  17  13       18.91      -47.19     47.19 o 
  -8  17  13      121.46      156.31     72.26 o 
  -7  17  13       25.61       18.17     50.51 o 
  -6  17  13       32.92       71.64     42.19 o 
  -5  17  13       62.73       57.90     42.60 o 
  -4  17  13       79.22       17.70     61.20 o 
  -3  17  13       27.32       42.03     64.89 o 
 -11  18  13       55.32       -9.59     59.72 o 
 -10  18  13      326.71      299.36     95.12 o 
  -9  18  13      270.20      370.14    102.49 o 
  -8  18  13       52.09      -29.49     51.61 o 
  -7  18  13      305.06      317.56     65.61 o 
  -1   1  14     1494.44     1478.84     29.54 o 
   0   1  14     6304.99     5920.92     74.90 o 
   1   1  14      689.23      716.27     20.75 o 
  -3   2  14      790.88      874.66     23.25 o 
  -2   2  14      711.48      682.40     24.49 o 
  -1   2  14      699.63      680.54     21.52 o 
   0   2  14      207.80      247.97     14.00 o 
   1   2  14     1751.17     1714.03     33.24 o 
   2   2  14     1998.67     1965.56     36.47 o 
  -5   3  14     2719.97     2575.94     44.22 o 
  -4   3  14      543.29      612.57     21.22 o 
  -3   3  14     2432.67     2312.01     39.76 o 
  -2   3  14      789.21      839.46     24.49 o 
  -1   3  14     1771.11     1851.06     38.37 o 
   0   3  14     1199.38     1260.45     29.35 o 
   1   3  14     1849.19     1726.30     37.08 o 
   2   3  14      651.11      623.26     24.48 o 
   3   3  14      115.38      126.16     20.87 o 
  -7   4  14      173.53      149.62     19.28 o 
  -6   4  14      448.09      428.91     21.50 o 
  -5   4  14      634.08      699.79     30.44 o 
  -4   4  14     1942.57     1984.24     42.53 o 
  -3   4  14      559.57      623.90     34.28 o 
  -2   4  14     1972.39     1975.58     44.65 o 
  -1   4  14     1872.61     1728.76     47.42 o 
   0   4  14     2356.60     2378.60     66.77 o 
   1   4  14      491.40      498.23     23.59 o 
   2   4  14     1250.41     1304.22     36.44 o 
   3   4  14      303.14      317.01     25.40 o 
   4   4  14     1294.14     1236.90     50.64 o 
  -9   5  14      379.20      452.26     38.29 o 
  -8   5  14     2303.01     2246.33     51.57 o 
  -7   5  14     2041.26     2018.83     46.93 o 
  -6   5  14      340.01      378.65     22.02 o 
  -5   5  14     7030.17     6716.67     95.20 o 
  -4   5  14      630.92      703.34     41.00 o 
  -3   5  14     2798.14     2656.58     61.87 o 
  -2   5  14      634.41      658.68     41.61 o 
  -1   5  14      525.97      493.56     26.66 o 
   0   5  14       59.80      109.79     16.56 o 
   1   5  14     4620.83     4468.54    113.65 o 
   2   5  14     1574.41     1468.78     51.50 o 
   3   5  14     2545.93     2567.14     72.78 o 
   4   5  14     1540.91     1523.32     57.40 o 
   5   5  14     1068.84     1018.20     55.13 o 
 -11   6  14       25.82       20.31     22.50 o 
 -10   6  14     1277.96     1355.44     69.21 o 
  -9   6  14     1187.53     1158.15     77.05 o 
  -8   6  14     1256.24     1226.00     45.34 o 
  -7   6  14      844.04      884.04     47.63 o 
  -6   6  14      139.81      159.67     17.51 o 
  -5   6  14      353.91      418.86     24.51 o 
  -4   6  14      466.13      473.35     25.67 o 
  -3   6  14      124.13      142.63     20.65 o 
  -2   6  14     1264.90     1276.13     40.34 o 
  -1   6  14     4539.74     4341.15    107.52 o 
   0   6  14     1046.29     1033.57     53.22 o 
   1   6  14      370.78      354.91     60.36 o 
   2   6  14      766.53      759.53     50.23 o 
   3   6  14       52.27       43.97     22.58 o 
   4   6  14      283.69      312.62     42.23 o 
   5   6  14      232.97      246.37     37.30 o 
   6   6  14      392.67      468.36     58.99 o 
 -13   7  14      487.36      452.02     61.50 o 
 -12   7  14        7.46        3.25     35.87 o 
 -11   7  14       26.41       34.77     22.95 o 
 -10   7  14      286.47      283.22     38.21 o 
  -9   7  14      841.63      850.04     55.81 o 
  -8   7  14       13.26       18.57     15.01 o 
  -7   7  14       34.52       28.43     13.27 o 
  -6   7  14      877.90      902.94     42.00 o 
  -5   7  14     2008.49     1968.98     82.99 o 
  -4   7  14      162.24      155.39     20.37 o 
  -3   7  14      299.48      333.10     37.87 o 
  -2   7  14     1654.82     1690.15     63.94 o 
  -1   7  14      354.97      385.77     37.56 o 
   0   7  14     1267.38     1254.94     79.94 o 
   1   7  14      106.20       74.86     30.51 o 
   2   7  14     2265.02     2236.70     93.59 o 
   3   7  14      233.96      268.77     54.31 o 
   4   7  14      330.84      315.22     40.66 o 
   5   7  14      228.50      231.18     44.47 o 
   6   7  14      267.82      365.51     77.42 o 
   7   7  14     1338.11     1234.50     95.57 o 
 -15   8  14        0.11       36.81     37.08 o 
 -14   8  14      674.10      657.52    106.18 o 
 -13   8  14      578.63      595.27     58.69 o 
 -12   8  14      160.26      204.83     35.61 o 
 -11   8  14       20.50       -0.81     19.43 o 
 -10   8  14     1037.92     1067.93     65.18 o 
  -9   8  14      625.77      541.95     53.70 o 
  -8   8  14       16.55       29.86     23.46 o 
  -7   8  14       10.39       35.09     15.80 o 
  -6   8  14     1272.08     1120.20     50.19 o 
  -5   8  14     2349.65     2242.71     69.40 o 
  -4   8  14     1345.40     1311.40     64.87 o 
  -3   8  14     2547.70     2549.72    119.04 o 
  -2   8  14      798.13      801.88     50.16 o 
  -1   8  14      107.46       95.93     24.27 o 
   0   8  14        0.90       18.45     19.09 o 
   1   8  14       39.95       22.38     39.51 o 
   2   8  14      373.53      364.21     42.07 o 
   3   8  14      665.48      593.46     52.85 o 
   4   8  14      428.87      453.14     72.74 o 
   5   8  14       98.38       87.61     35.19 o 
   6   8  14       57.66      106.65     40.39 o 
   7   8  14      437.15      420.58     65.40 o 
   8   8  14      257.53      304.27     62.18 o 
 -14   9  14       87.07      110.42     43.34 o 
 -13   9  14       58.47       27.42     35.02 o 
 -12   9  14      190.22      103.62     61.94 o 
 -11   9  14      225.19      251.40     48.50 o 
 -10   9  14     1032.95     1052.86    210.51 o 
  -9   9  14     4267.20     4254.10    154.35 o 
  -8   9  14      613.56      594.47     62.29 o 
  -7   9  14      835.69      891.92     52.08 o 
  -6   9  14     1159.14     1138.75    106.91 o 
  -5   9  14      375.91      395.97     42.52 o 
  -4   9  14     1575.72     1412.21     63.29 o 
  -3   9  14       43.74       51.61     22.62 o 
  -2   9  14     2205.58     2101.13     78.65 o 
  -1   9  14       48.16       64.18     23.80 o 
   0   9  14       19.84       37.18     25.13 o 
   1   9  14      674.57      791.21     58.23 o 
   2   9  14      727.59      737.89     58.15 o 
   3   9  14      548.02      579.82     64.89 o 
   4   9  14       14.75       -2.39     22.25 o 
   5   9  14      462.99      521.22     66.97 o 
   6   9  14      390.17      338.54     60.46 o 
   7   9  14       16.46       21.56     43.13 o 
   8   9  14       49.63       16.22     70.78 o 
 -15  10  14     1049.11      953.37    146.73 o 
 -14  10  14      473.40      404.06     96.59 o 
 -13  10  14      266.23       61.94     53.09 o 
 -12  10  14       68.16       53.09     56.04 o 
 -11  10  14     2157.41     2323.34    176.22 o 
 -10  10  14        0.28       47.93     44.98 o 
  -9  10  14     1020.16     1044.06    119.45 o 
  -8  10  14     1048.66      992.45    113.55 o 
  -7  10  14      280.69      211.05     33.72 o 
  -6  10  14     1268.69     1305.07     70.30 o 
  -5  10  14     1055.87     1088.04    119.08 o 
  -4  10  14      280.02      283.07     36.89 o 
  -3  10  14      250.82      272.24     37.25 o 
  -2  10  14      350.52      400.79     43.86 o 
  -1  10  14      679.16      682.73     54.37 o 
   0  10  14      774.61      800.75     59.09 o 
   1  10  14      493.55      572.91     52.76 o 
   2  10  14      567.11      618.62     63.26 o 
   3  10  14      585.80      665.68     61.09 o 
   4  10  14      444.48      476.20     70.05 o 
   5  10  14       55.78      127.74     43.70 o 
   6  10  14      267.11      192.93    115.02 o 
   7  10  14      243.55      231.25     55.45 o 
 -16  11  14      216.03      291.25     98.80 o 
 -15  11  14        7.90       98.07     67.83 o 
 -14  11  14      275.62      325.90     95.12 o 
 -13  11  14      178.65      143.78     75.21 o 
 -12  11  14       78.42       14.75     49.40 o 
 -11  11  14      668.33      567.01    103.96 o 
 -10  11  14     2145.94     2183.24    165.90 o 
  -9  11  14      223.28      272.08     71.52 o 
  -8  11  14       18.75       15.48     34.65 o 
  -7  11  14       20.30        3.21     21.79 o 
  -6  11  14       28.49       32.01     26.54 o 
  -5  11  14      244.30      248.05     35.07 o 
  -4  11  14      333.00      240.80     35.74 o 
  -3  11  14      646.48      555.58     50.13 o 
  -2  11  14      749.79      786.47     58.66 o 
  -1  11  14      477.38      610.15     54.80 o 
   0  11  14       29.24       43.92     26.06 o 
   1  11  14      699.01      734.65     61.90 o 
   2  11  14      390.14      441.79     64.97 o 
   3  11  14      760.93      801.30     68.32 o 
   4  11  14       37.84       48.19     40.47 o 
   5  11  14      165.46      185.61     50.83 o 
   6  11  14       99.94      123.13     78.16 o 
   7  11  14       83.40       64.15     75.21 o 
 -16  12  14       55.28      118.71     79.63 o 
 -15  12  14      467.92      374.57    109.13 o 
 -14  12  14       59.76       56.04     64.15 o 
 -13  12  14      136.23      126.08     72.26 o 
 -12  12  14      222.88      221.20     78.16 o 
 -11  12  14       78.51       34.65     52.35 o 
 -10  12  14       74.01      127.56     61.20 o 
  -9  12  14      204.12      169.59     63.41 o 
  -8  12  14      161.02      232.26     67.83 o 
  -7  12  14        5.66       11.63     36.13 o 
  -6  12  14      405.29      417.58     44.44 o 
  -5  12  14      224.27      219.23     59.90 o 
  -4  12  14      435.06      408.77     46.22 o 
  -3  12  14      552.92      613.39     54.51 o 
  -2  12  14      567.23      705.17     60.31 o 
  -1  12  14      711.90      786.88     63.48 o 
   0  12  14      111.57       85.17     32.59 o 
   1  12  14       86.03       98.78     42.75 o 
   2  12  14       93.56       74.93     34.41 o 
   3  12  14      299.67      338.66     59.85 o 
   4  12  14      151.25      271.34    100.28 o 
   5  12  14      169.29       53.83     69.31 o 
 -17  13  14      250.77      241.85     99.54 o 
 -16  13  14       81.03       76.68     66.36 o 
 -15  13  14      156.25      160.74     82.58 o 
 -14  13  14      432.36      380.46    103.23 o 
 -13  13  14       36.47       -5.90     44.98 o 
 -12  13  14      140.73      -43.50     43.50 o 
 -11  13  14      183.16      131.98     72.26 o 
 -10  13  14      263.78      185.07     66.36 o 
  -9  13  14       63.45       26.54     47.19 o 
  -8  13  14      571.31      635.58    106.91 o 
  -7  13  14      494.06      403.99     46.16 o 
  -6  13  14      270.09      304.31     58.69 o 
  -5  13  14      102.03      106.32     33.57 o 
  -4  13  14       18.54       23.36     31.40 o 
  -3  13  14      578.12      537.34     56.49 o 
  -2  13  14      376.68      404.22     50.49 o 
  -1  13  14       81.23       41.23     30.60 o 
   0  13  14       24.14       -5.46     26.49 o 
   1  13  14       19.66       26.94     35.72 o 
   2  13  14      185.64      -42.03     50.14 o 
   3  13  14      143.14      129.03     75.21 o 
   4  13  14      122.57       51.61     71.52 o 
 -17  14  14       64.45       27.28     70.78 o 
 -16  14  14      117.68      233.00     98.07 o 
 -15  14  14      267.17      159.26     85.53 o 
 -14  14  14      617.18      558.90    120.92 o 
 -13  14  14      416.26      378.25    105.44 o 
 -12  14  14       63.19      112.81     65.62 o 
 -11  14  14      251.29      177.70     76.68 o 
 -10  14  14      447.21      415.86     95.12 o 
  -9  14  14       86.98       97.33     58.25 o 
  -8  14  14      658.85      714.64     58.10 o 
  -7  14  14     1352.51     1418.08     77.32 o 
  -6  14  14       55.02       60.86     31.01 o 
  -5  14  14      473.89      497.32     68.73 o 
  -4  14  14      444.69      454.79     80.08 o 
  -3  14  14      743.03      759.28     65.84 o 
  -2  14  14       96.94      132.47     39.51 o 
  -1  14  14       19.70       35.35     35.79 o 
   0  14  14      171.83      201.29     82.58 o 
   1  14  14       50.99        9.59     63.41 o 
   2  14  14      770.15      807.38    146.73 o 
   3  14  14        8.82       22.86     68.57 o 
 -16  15  14       38.24      123.13     84.06 o 
 -15  15  14      190.95       10.32     65.62 o 
 -14  15  14      265.37      138.62     78.89 o 
 -13  15  14      156.73      155.58     80.37 o 
 -12  15  14      485.04      298.62     89.22 o 
 -11  15  14        7.35       20.65     50.14 o 
 -10  15  14     1048.51      917.98    138.62 o 
  -9  15  14      610.31      501.39    103.23 o 
  -8  15  14        0.17      -12.69     30.60 o 
  -7  15  14      447.03      448.47     63.03 o 
  -6  15  14      378.93      364.27     57.57 o 
  -5  15  14       54.04       33.02     35.17 o 
  -4  15  14       40.50       46.90     37.37 o 
  -3  15  14      286.98      272.97     68.20 o 
  -2  15  14      180.11      195.98     53.91 o 
  -1  15  14       50.55       89.95     70.05 o 
   0  15  14      272.28      260.28     97.33 o 
   1  15  14      146.75       81.84     74.47 o 
 -15  16  14       38.10       43.50     73.00 o 
 -14  16  14      124.85       73.73     67.83 o 
 -13  16  14       81.58       37.60     64.15 o 
 -12  16  14       52.13       24.33     59.72 o 
 -11  16  14      207.99      123.13     75.21 o 
 -10  16  14      171.54      140.83     75.21 o 
  -9  16  14      163.21      182.86     77.42 o 
  -8  16  14      261.32      289.03     89.95 o 
  -7  16  14       16.10       47.58     38.00 o 
  -6  16  14      264.89      223.15     55.30 o 
  -5  16  14      162.18      266.68     56.00 o 
  -4  16  14      152.96       74.17     61.20 o 
  -3  16  14      148.53      158.44     86.64 o 
  -2  16  14      771.37      795.58    139.36 o 
  -1  16  14      151.76      176.96     88.48 o 
 -14  17  14       71.26      101.75     73.00 o 
 -13  17  14      244.33      194.66     91.43 o 
 -12  17  14       25.11       30.97     62.67 o 
 -11  17  14       32.43      -49.40     49.40 o 
 -10  17  14      216.33      143.04     76.68 o 
  -9  17  14      200.55       20.65     57.51 o 
  -8  17  14       52.63       25.07     53.09 o 
  -7  17  14      257.48      311.83    109.49 o 
  -6  17  14       99.89       66.63     61.57 o 
  -5  17  14      164.85      251.83     58.61 o 
  -4  17  14      123.02      136.41     78.16 o 
  -3  17  14       10.87       42.03     61.94 o 
 -11  18  14       38.79       24.33     69.31 o 
 -10  18  14      146.38      204.98     87.74 o 
  -9  18  14       85.22       29.49     58.99 o 
  -8  18  14       77.02       37.60     61.94 o 
  -7  18  14       76.99       39.16     44.26 o 
   0   0  15     2987.95     3018.14     99.87 o 
  -1   1  15    49480.57    48017.77    417.94 o 
   0   1  15    60210.16    58127.20    499.35 o 
   1   1  15      130.73      171.52     11.79 o 
  -3   2  15     7090.47     6643.13     80.01 o 
  -2   2  15     5663.84     5080.13     65.39 o 
  -1   2  15      134.52      143.71     12.50 o 
   0   2  15     3139.91     2782.11     40.81 o 
   1   2  15     4355.73     4206.03     68.82 o 
   2   2  15      704.04      701.84     23.23 o 
  -5   3  15    21138.57    20988.48    203.18 o 
  -4   3  15     7157.47     6933.78     92.21 o 
  -3   3  15      632.22      711.53     24.59 o 
  -2   3  15     7226.10     6726.06     80.21 o 
  -1   3  15     4276.98     4043.77     64.59 o 
   0   3  15     3081.17     3179.74     50.38 o 
   1   3  15     6094.52     5761.97    110.81 o 
   2   3  15    21087.34    21316.07    221.43 o 
   3   3  15     2588.98     2531.42     58.06 o 
  -7   4  15    19454.03    19206.64    248.69 o 
  -6   4  15     8178.80     7891.45    102.70 o 
  -5   4  15      141.58      175.59     15.50 o 
  -4   4  15    28299.93    27201.80    291.63 o 
  -3   4  15     7212.01     6989.84     89.85 o 
  -2   4  15      729.43      708.74     31.57 o 
  -1   4  15     6091.60     5895.40     99.14 o 
   0   4  15    21461.24    20707.84    230.40 o 
   1   4  15     3156.60     3077.00     57.60 o 
   2   4  15    10320.22    10013.39    131.82 o 
   3   4  15    13274.40    13071.86    181.95 o 
   4   4  15      292.36      283.81     29.56 o 
  -9   5  15    12147.41    12015.39    204.22 o 
  -8   5  15     5416.49     5312.99     88.08 o 
  -7   5  15      166.96      188.48     18.45 o 
  -6   5  15    10950.83    10705.22    138.20 o 
  -5   5  15    21592.11    21419.38    239.59 o 
  -4   5  15      135.18      168.31     16.15 o 
  -3   5  15    21050.73    20964.94    394.94 o 
  -2   5  15    21258.96    21314.72    289.28 o 
  -1   5  15     3106.35     2990.66     63.22 o 
   0   5  15    22628.73    22410.78    273.78 o 
   1   5  15    13913.13    13587.71    183.62 o 
   2   5  15     1359.43     1277.37     84.08 o 
   3   5  15     6125.46     6052.71    122.19 o 
   4   5  15     5441.55     5558.29    120.90 o 
   5   5  15      660.51      724.83     47.51 o 
 -11   6  15     3366.79     3380.86    110.26 o 
 -10   6  15     3375.13     3299.12     81.49 o 
  -9   6  15      963.46      934.99     41.27 o 
  -8   6  15    10042.20     9769.69    145.40 o 
  -7   6  15     3232.13     3359.23     67.89 o 
  -6   6  15      400.61      441.77     25.53 o 
  -5   6  15    11027.96    10684.02    150.08 o 
  -4   6  15     8143.11     8125.42    133.99 o 
  -3   6  15     2592.42     2656.09     65.07 o 
  -2   6  15    10251.41    10049.28    145.72 o 
  -1   6  15    13843.09    13855.80    242.98 o 
   0   6  15      139.77      115.19     27.03 o 
   1   6  15    10258.75    10211.92    200.61 o 
   2   6  15     5013.92     4791.44    125.82 o 
   3   6  15     2455.25     2347.39     84.74 o 
   4   6  15     6117.58     5957.09    152.03 o 
   5   6  15     1115.67     1175.00     69.43 o 
   6   6  15      441.07      473.43     60.98 o 
 -13   7  15     2571.68     2597.67    124.82 o 
 -12   7  15     2316.47     2329.54     94.44 o 
 -11   7  15     1092.20     1092.94     68.01 o 
 -10   7  15    10877.20    10705.89    223.37 o 
  -9   7  15     5116.11     4745.42    214.10 o 
  -8   7  15     3186.48     3112.04     73.00 o 
  -7   7  15     1686.06     1629.50     45.30 o 
  -6   7  15     3092.76     3200.03     67.03 o 
  -5   7  15      176.53      178.01     19.40 o 
  -4   7  15    19550.19    19059.37    270.74 o 
  -3   7  15    13172.55    12600.30    277.60 o 
  -2   7  15     1394.58     1391.31     59.80 o 
  -1   7  15    10245.45    10042.50    197.66 o 
   0   7  15      248.69      274.80     33.80 o 
   1   7  15      371.92      369.76     39.38 o 
   2   7  15     5983.49     5783.38    145.08 o 
   3   7  15     6168.29     6007.24    152.06 o 
   4   7  15      221.86      202.74     34.72 o 
   5   7  15     4252.37     4164.46    131.01 o 
   6   7  15     3168.01     3016.64    158.16 o 
   7   7  15      206.03      277.19    116.13 o 
 -15   8  15     3608.85     3997.66    191.71 o 
 -14   8  15     2909.29     3094.23    143.08 o 
 -13   8  15     1275.08     1231.92     78.57 o 
 -12   8  15     1417.78     1556.24     81.84 o 
 -11   8  15     1344.77     1308.45     81.93 o 
 -10   8  15       84.33      103.72     29.43 o 
  -9   8  15     6647.13     6686.77    161.42 o 
  -8   8  15     3381.35     3205.54    126.25 o 
  -7   8  15     3156.04     3172.97    176.87 o 
  -6   8  15     9985.78     9743.52    186.47 o 
  -5   8  15     5352.73     5311.63    105.76 o 
  -4   8  15      296.89      294.37     38.73 o 
  -3   8  15     6028.68     5925.23    139.02 o 
  -2   8  15     4907.24     5067.96    140.49 o 
  -1   8  15      365.00      431.50     41.98 o 
   0   8  15     7529.45     7397.38    176.68 o 
   1   8  15     4750.23     4621.26    182.21 o 
   2   8  15     1794.16     1817.15    106.80 o 
   3   8  15     3341.63     3549.16    128.87 o 
   4   8  15     1161.20     1237.83     81.30 o 
   5   8  15      478.00      533.12     66.08 o 
   6   8  15     3189.61     3346.23    145.02 o 
   7   8  15     2379.66     2786.33    137.05 o 
   8   8  15      268.81      252.88     58.51 o 
 -15   9  15       16.57       -4.42     44.98 o 
 -14   9  15     2518.33     2408.38    221.94 o 
 -13   9  15     1599.44     1704.01    111.38 o 
 -12   9  15      651.99      722.32     78.09 o 
 -11   9  15     5252.81     5480.11    188.43 o 
 -10   9  15     4612.41     4628.05    166.36 o 
  -9   9  15     1136.89     1005.67     80.45 o 
  -8   9  15     6742.82     6669.31    200.90 o 
  -7   9  15     5096.26     4852.62    146.73 o 
  -6   9  15      970.92      912.54     56.99 o 
  -5   9  15    12168.02    12176.02    271.17 o 
  -4   9  15     5578.73     5894.71    139.84 o 
  -3   9  15     2451.81     2334.22     82.95 o 
  -2   9  15     5907.84     5928.59    144.22 o 
  -1   9  15     4662.99     4657.54    127.04 o 
   0   9  15      958.32     1005.54     62.08 o 
   1   9  15     7311.35     7172.27    200.33 o 
   2   9  15     6505.61     6369.40    215.25 o 
   3   9  15      147.31      107.89     41.42 o 
   4   9  15     4139.88     4218.78    215.04 o 
   5   9  15     1326.56     1443.96    101.66 o 
   6   9  15      472.07      406.22     65.14 o 
   7   9  15      390.03      358.59     63.55 o 
   8   9  15      482.11      690.14    143.04 o 
 -15  10  15     1319.24     1386.92    171.06 o 
 -14  10  15      105.81      193.18     80.37 o 
 -13  10  15     2452.52     2875.60    210.14 o 
 -12  10  15     1454.01     1455.50    155.58 o 
 -11  10  15      230.83      176.96     64.15 o 
 -10  10  15     7968.17     8419.61    353.18 o 
  -9  10  15     4612.20     4456.44    233.73 o 
  -8  10  15       87.18       86.27     45.71 o 
  -7  10  15    10966.80    10479.82    243.66 o 
  -6  10  15     3421.99     3432.61    160.00 o 
  -5  10  15      659.66      801.75    105.07 o 
  -4  10  15     6201.31     6297.74    150.48 o 
  -3  10  15     6165.60     6064.32    149.17 o 
  -2  10  15     1777.74     1770.53     77.33 o 
  -1  10  15     7352.66     7277.16    172.08 o 
   0  10  15     6221.78     6174.36    171.86 o 
   1  10  15      331.59      364.81     44.86 o 
   2  10  15     3879.92     3758.37    124.33 o 
   3  10  15     1677.86     1744.07     89.39 o 
   4  10  15      183.06      188.73     48.00 o 
   5  10  15      864.29      788.65     82.47 o 
   6  10  15      679.24      669.72    169.59 o 
   7  10  15      102.23       31.38     43.76 o 
 -16  11  15       47.82       98.07     67.83 o 
 -15  11  15     1580.84     1650.89    185.07 o 
 -14  11  15     1586.26     1437.80    171.06 o 
 -13  11  15      532.02      729.22    123.87 o 
 -12  11  15     1931.38     2049.79    182.86 o 
 -11  11  15     2273.61     2013.66    175.49 o 
 -10  11  15      218.63      234.47     75.21 o 
  -9  11  15     5226.92     5064.74    258.80 o 
  -8  11  15     1363.90     1412.73    137.14 o 
  -7  11  15     1090.11     1190.48    181.38 o 
  -6  11  15     3440.51     3370.13    120.99 o 
  -5  11  15     1043.97     1153.08    115.20 o 
  -4  11  15      233.71      216.82     69.87 o 
  -3  11  15     3294.10     3600.58    115.79 o 
  -2  11  15     6398.28     6528.09    163.50 o 
  -1  11  15      321.95      329.99     50.30 o 
   0  11  15     4632.09     4619.89    189.72 o 
   1  11  15      584.92      555.20     56.58 o 
   2  11  15       17.72       30.27     28.55 o 
   3  11  15     1674.65     1508.47    111.77 o 
   4  11  15     1258.02     1260.44    247.38 o 
   5  11  15      226.55      330.96     61.82 o 
   6  11  15      576.63      687.93    145.25 o 
 -16  12  15     1442.50     1300.66    177.70 o 
 -15  12  15      105.46       40.55     63.41 o 
 -14  12  15     2397.93     2498.82    218.99 o 
 -13  12  15     2173.36     2491.45    199.82 o 
 -12  12  15      900.18      898.81    135.67 o 
 -11  12  15     1903.03     1790.25    170.32 o 
 -10  12  15     1467.37     1518.91    154.10 o 
  -9  12  15      669.12      777.89    113.55 o 
  -8  12  15     1475.54     1678.91    150.42 o 
  -7  12  15     2273.10     2379.45    115.39 o 
  -6  12  15      441.87      493.36     48.03 o 
  -5  12  15     4245.81     4330.09    126.40 o 
  -4  12  15     1121.25     1218.49     71.36 o 
  -3  12  15      147.01      113.08     31.94 o 
  -2  12  15     3899.61     3913.26    125.49 o 
  -1  12  15      601.21      554.91     57.04 o 
   0  12  15      565.48      696.31     63.56 o 
   1  12  15     1767.69     1757.05     91.78 o 
   2  12  15     1538.74     1593.65     91.77 o 
   3  12  15      312.06      367.06    178.43 o 
   4  12  15     1002.95     1280.01    183.60 o 
   5  12  15     1118.22     1131.07    174.01 o 
 -17  13  15      123.12       16.96     66.36 o 
 -16  13  15     1021.56     1226.92    179.91 o 
 -15  13  15     1202.51     1228.40    174.75 o 
 -14  13  15      104.07      105.44     68.57 o 
 -13  13  15      904.16     1058.81    154.10 o 
 -12  13  15     2156.01     2256.24    199.82 o 
 -11  13  15      522.32      337.70     92.17 o 
 -10  13  15     2500.75     2523.89    189.49 o 
  -9  13  15     1590.57     1680.38    160.74 o 
  -8  13  15     1265.07     1221.76    137.14 o 
  -7  13  15     2595.68     2608.97     97.86 o 
  -6  13  15     3120.58     3138.20    108.49 o 
  -5  13  15      479.42      541.46     54.75 o 
  -4  13  15     4142.64     4001.35    127.54 o 
  -3  13  15     1619.10     1707.81     89.12 o 
  -2  13  15       17.76       22.50     28.30 o 
  -1  13  15     1765.39     1959.60     96.08 o 
   0  13  15     1091.51     1098.30     78.88 o 
   1  13  15      425.81      552.01     62.47 o 
   2  13  15     1195.66     1183.42    168.85 o 
   3  13  15     1337.19     1133.28    172.54 o 
   4  13  15       44.19      -19.17     59.72 o 
 -16  14  15        1.93       26.54     66.36 o 
 -15  14  15     1622.09     1411.99    186.55 o 
 -14  14  15     1055.26     1057.34    162.21 o 
 -13  14  15      103.18      216.04     84.79 o 
 -12  14  15     2408.68     2088.13    199.08 o 
 -11  14  15     1574.67     1566.10    170.32 o 
 -10  14  15      106.00      163.69     71.52 o 
  -9  14  15     2517.13     2481.86    187.28 o 
  -8  14  15     2869.76     3091.43    146.93 o 
  -7  14  15      212.52      226.25     40.69 o 
  -6  14  15     3133.47     3044.98    125.70 o 
  -5  14  15     1367.53     1331.87     80.24 o 
  -4  14  15      191.29      138.66     39.63 o 
  -3  14  15     1728.41     1753.12     91.24 o 
  -2  14  15     1595.58     1636.96    109.68 o 
  -1  14  15      435.39      292.99     61.81 o 
   0  14  15      766.49      913.47     94.75 o 
   1  14  15     1730.54     2007.76    207.93 o 
   2  14  15       25.91       29.49     64.15 o 
 -16  15  15      618.13      620.10    134.93 o 
 -15  15  15       25.15       -9.59     57.51 o 
 -14  15  15     1633.86     1595.59    192.44 o 
 -13  15  15     1209.28     1299.92    172.54 o 
 -12  15  15      104.10      130.51     71.52 o 
 -11  15  15     1619.07     1543.24    172.54 o 
 -10  15  15     1333.12     1357.43    160.00 o 
  -9  15  15       15.95        4.42     50.14 o 
  -8  15  15     3650.55     3705.84    232.26 o 
  -7  15  15     2420.76     2526.87    186.18 o 
  -6  15  15      466.95      464.41     65.31 o 
  -5  15  15      876.35      751.93    141.57 o 
  -4  15  15     1231.96     1212.63     96.41 o 
  -3  15  15      307.00      384.12    113.92 o 
  -2  15  15     1207.67     1132.45     96.36 o 
  -1  15  15     1737.48     1284.43    168.11 o 
   0  15  15       67.58       55.30     67.83 o 
   1  15  15      813.56      802.22    149.68 o 
 -15  16  15      618.35      760.93    148.20 o 
 -14  16  15        1.42      -24.33     57.51 o 
 -13  16  15     1013.55     1081.67    165.90 o 
 -12  16  15     1404.87      981.39    151.15 o 
 -11  16  15       48.22       23.59     58.25 o 
 -10  16  15     1109.28     1319.09    160.00 o 
  -9  16  15      485.03      572.91    110.60 o 
  -8  16  15      268.81      274.29     83.32 o 
  -7  16  15      405.88      370.02     61.70 o 
  -6  16  15      669.17      573.33     73.99 o 
  -5  16  15      224.08      174.01     50.57 o 
  -4  16  15     1021.98     1041.48     95.94 o 
  -3  16  15     1350.48     1252.27    102.45 o 
  -2  16  15       26.45       20.65     61.94 o 
  -1  16  15      822.84      782.31    148.20 o 
 -13  17  15      124.92      146.73     81.84 o 
 -12  17  15      838.89     1178.26    166.64 o 
 -11  17  15      824.77      742.49    136.41 o 
 -10  17  15       77.22       89.95     70.78 o 
  -9  17  15      688.89      821.39    136.41 o 
  -8  17  15      476.85      181.38     80.37 o 
  -7  17  15      105.23       88.09     45.44 o 
  -6  17  15      566.49      319.28     61.78 o 
  -5  17  15     1100.69      958.82     94.45 o 
  -4  17  15       42.71       94.38     72.26 o 
 -10  18  15      764.17      630.42    125.35 o 
  -9  18  15       41.98      -42.03     56.04 o 
  -8  18  15      695.62      780.84    131.25 o 
  -1   1  16      507.69      524.98     19.92 o 
   0   1  16     1947.97     1820.87     32.28 o 
   1   1  16     1926.93     2048.91     34.75 o 
  -3   2  16     1770.98     1787.86     52.52 o 
  -2   2  16      498.64      484.20     19.59 o 
  -1   2  16     1944.72     2098.33     39.94 o 
   0   2  16      388.86      401.03     24.91 o 
   1   2  16     2044.17     2008.74     34.58 o 
   2   2  16     4975.28     4510.04     70.58 o 
  -5   3  16     1558.72     1478.01     34.20 o 
  -4   3  16     2472.53     2375.72     42.92 o 
  -3   3  16     1823.99     1690.37     35.04 o 
  -2   3  16     1750.08     1793.35     35.60 o 
  -1   3  16     2093.73     2132.11     40.54 o 
   0   3  16      117.60       97.79     15.95 o 
   1   3  16     1606.12     1605.62     50.55 o 
   2   3  16     1787.36     1725.63     40.47 o 
   3   3  16     2470.78     2453.84     46.06 o 
  -7   4  16      102.95       85.19     15.27 o 
  -6   4  16     1219.97     1194.58     33.97 o 
  -5   4  16     4449.13     4535.51     69.48 o 
  -4   4  16      673.36      695.92     26.85 o 
  -3   4  16     2497.45     2320.06     45.29 o 
  -2   4  16     5002.48     4645.56     73.10 o 
  -1   4  16     1552.38     1542.63     65.00 o 
   0   4  16     4720.81     4578.28     74.45 o 
   1   4  16       21.90       60.33     13.00 o 
   2   4  16        2.99       17.51     11.02 o 
   3   4  16     1046.67     1005.92     36.62 o 
   4   4  16     1611.73     1572.65     58.45 o 
  -9   5  16     2279.64     2256.82     73.30 o 
  -8   5  16     1571.23     1609.97     44.70 o 
  -7   5  16     3769.56     3690.28     64.09 o 
  -6   5  16      566.30      609.05     26.15 o 
  -5   5  16      776.60      777.73     39.77 o 
  -4   5  16     4410.10     4427.89     73.95 o 
  -3   5  16     1539.24     1431.40     52.77 o 
  -2   5  16     1825.29     1802.15     52.14 o 
  -1   5  16       19.54       86.84     14.62 o 
   0   5  16      186.79      203.61     18.62 o 
   1   5  16      729.65      718.37     33.58 o 
   2   5  16     3343.86     3217.92     81.82 o 
   3   5  16     3924.95     3856.88     99.51 o 
   4   5  16     1326.15     1327.17     56.77 o 
   5   5  16     2029.17     1989.61     70.95 o 
 -11   6  16      284.46      239.26     36.68 o 
 -10   6  16      239.10      306.44     28.73 o 
  -9   6  16      989.66     1029.66     56.22 o 
  -8   6  16     2098.70     2048.98     75.56 o 
  -7   6  16     2005.75     1989.69     47.98 o 
  -6   6  16     1981.01     1882.11     78.86 o 
  -5   6  16      588.65      623.16     30.54 o 
  -4   6  16     1223.90     1218.24     39.64 o 
  -3   6  16     2490.67     2489.54     82.99 o 
  -2   6  16        2.59       22.75     11.50 o 
  -1   6  16      716.67      761.32     42.56 o 
   0   6  16      111.86      131.56     20.59 o 
   1   6  16      197.95      190.41     35.76 o 
   2   6  16      215.25      249.20     36.49 o 
   3   6  16     2195.81     2041.09     80.73 o 
   4   6  16     1835.48     1975.31    127.39 o 
   5   6  16       75.74       84.09     29.89 o 
   6   6  16      678.65      653.57    113.18 o 
 -13   7  16      368.69      391.45     60.46 o 
 -12   7  16      393.31      373.56     46.44 o 
 -11   7  16      993.47     1090.35     80.25 o 
 -10   7  16     1183.68     1134.71     92.10 o 
  -9   7  16      415.71      408.09     42.74 o 
  -8   7  16      235.92      279.09     27.35 o 
  -7   7  16       71.76       55.13     14.57 o 
  -6   7  16     1991.13     1978.53     64.34 o 
  -5   7  16     3790.11     3724.78     80.98 o 
  -4   7  16      107.19      131.55     21.39 o 
  -3   7  16     1044.07     1047.30     52.59 o 
  -2   7  16     3406.28     3436.88    120.82 o 
  -1   7  16      199.94      155.05     28.07 o 
   0   7  16        1.76      -15.94     17.66 o 
   1   7  16     2106.80     2159.65     80.09 o 
   2   7  16      179.52      174.29     44.60 o 
   3   7  16      133.38      220.73     35.62 o 
   4   7  16        0.83        9.48     20.54 o 
   5   7  16      175.05      141.43     43.31 o 
   6   7  16      136.27      170.87     44.59 o 
   7   7  16     1271.13     1451.10    104.13 o 
 -15   8  16      299.09      327.97     64.12 o 
 -14   8  16       34.06       70.67     40.63 o 
 -13   8  16      117.98      123.21     33.78 o 
 -12   8  16      467.57      462.52     51.38 o 
 -11   8  16       94.02       49.86     25.43 o 
 -10   8  16      219.19      247.97     36.30 o 
  -9   8  16      132.43      135.75     28.50 o 
  -8   8  16     1972.03     1885.98     56.47 o 
  -7   8  16      266.68      309.13     30.25 o 
  -6   8  16     2096.61     2104.76     90.62 o 
  -5   8  16     1585.86     1589.55     54.02 o 
  -4   8  16     1657.23     1658.66     75.98 o 
  -3   8  16     3944.26     3856.47    107.33 o 
  -2   8  16      206.64      202.55     31.85 o 
  -1   8  16     2129.15     2022.20     81.23 o 
   0   8  16     1635.75     1441.04     67.99 o 
   1   8  16      811.86      663.93     53.81 o 
   2   8  16      806.53      771.28     58.78 o 
   3   8  16      819.62      869.38     63.55 o 
   4   8  16      234.59      321.70     45.81 o 
   5   8  16      355.71      278.99     83.32 o 
   6   8  16      938.16      772.40     81.18 o 
   7   8  16      113.04       39.67     36.49 o 
   8   8  16      127.62      190.73     55.67 o 
 -15   9  16      252.25      379.73     87.01 o 
 -14   9  16      163.37      155.11     47.42 o 
 -13   9  16      360.87      324.18     60.83 o 
 -12   9  16      243.18      223.06     48.22 o 
 -11   9  16     1234.76     1121.79     89.83 o 
 -10   9  16      208.26      290.81     83.32 o 
  -9   9  16     1988.80     1850.98    179.54 o 
  -8   9  16      128.46      122.77     34.93 o 
  -7   9  16      428.17      423.42     36.52 o 
  -6   9  16      974.49      991.29     95.85 o 
  -5   9  16     2230.91     2444.21     95.49 o 
  -4   9  16     1319.59     1241.44     62.53 o 
  -3   9  16     2153.11     2127.42     80.00 o 
  -2   9  16      161.43      165.70     31.99 o 
  -1   9  16      796.30      757.43     55.44 o 
   0   9  16      832.84     1026.47     64.26 o 
   1   9  16      856.96      808.76     93.87 o 
   2   9  16       37.96       55.57     27.55 o 
   3   9  16     1419.36     1348.73     79.63 o 
   4   9  16      153.91      188.69     40.88 o 
   5   9  16      186.25      189.27     48.81 o 
   6   9  16      469.79      616.35     76.47 o 
   7   9  16      360.22      378.53     64.87 o 
   8   9  16       72.38      131.64     49.88 o 
 -15  10  16      148.27      216.04     86.27 o 
 -14  10  16      149.92      232.26     84.06 o 
 -13  10  16      573.30      764.61    127.56 o 
 -12  10  16     1366.05     1398.02    145.99 o 
 -11  10  16     1696.96     1678.91    159.26 o 
 -10  10  16      885.14      894.39    120.92 o 
  -9  10  16      210.01      158.53     60.46 o 
  -8  10  16      241.90      191.71     60.46 o 
  -7  10  16     1188.25     1071.52    103.96 o 
  -6  10  16      235.84      167.77     46.82 o 
  -5  10  16     1978.82     1956.04    178.80 o 
  -4  10  16     1811.17     1771.85    103.76 o 
  -3  10  16      134.86      185.22     43.48 o 
  -2  10  16      812.98      862.52     60.21 o 
  -1  10  16      886.49      952.57     64.04 o 
   0  10  16      703.45      701.51     82.62 o 
   1  10  16       69.04       91.87     43.00 o 
   2  10  16      187.21      173.27     38.93 o 
   3  10  16      144.21       58.52     44.25 o 
   4  10  16      725.00      659.73    113.55 o 
   5  10  16      790.88      708.41    208.67 o 
   6  10  16       94.15       82.67     46.44 o 
   7  10  16       12.35       38.61     42.87 o 
 -15  11  16      342.61      317.05     92.90 o 
 -14  11  16       70.95       50.14     58.99 o 
 -13  11  16      503.37      547.84    108.39 o 
 -12  11  16      995.05      838.35    130.51 o 
 -11  11  16       70.06       65.62     56.04 o 
 -10  11  16     1669.83     1637.62    156.31 o 
  -9  11  16     1212.06      949.69    121.66 o 
  -8  11  16       95.89       72.26     46.45 o 
  -7  11  16      980.44      990.75     65.60 o 
  -6  11  16      269.72      252.46     40.92 o 
  -5  11  16       77.28       56.37     24.62 o 
  -4  11  16        0.41       10.92     22.30 o 
  -3  11  16      829.59      778.94     59.50 o 
  -2  11  16       42.51      105.18     30.29 o 
  -1  11  16       57.14       74.95     28.26 o 
   0  11  16     1524.25     1502.36     81.09 o 
   1  11  16      141.34      224.96     39.90 o 
   2  11  16      254.51      185.55     72.76 o 
   3  11  16      494.97      623.38     89.06 o 
   4  11  16       74.25       84.07     44.51 o 
   5  11  16      506.49      423.62     67.10 o 
   6  11  16        3.31       64.15     78.16 o 
 -16  12  16       16.60      -12.53     58.25 o 
 -15  12  16      688.35      854.57    148.94 o 
 -14  12  16      385.88      418.07    110.60 o 
 -13  12  16      109.53      112.07     69.31 o 
 -12  12  16      194.55      137.14     71.52 o 
 -11  12  16      976.27     1392.09    156.31 o 
 -10  12  16     1398.37     1602.23    160.00 o 
  -9  12  16      251.02      260.28     73.00 o 
  -8  12  16      495.53      567.75     98.07 o 
  -7  12  16      402.96      316.31     44.64 o 
  -6  12  16      695.58      726.85     56.58 o 
  -5  12  16      185.72      229.35     57.53 o 
  -4  12  16      225.51      282.74     54.13 o 
  -3  12  16     1436.16     1308.86     76.21 o 
  -2  12  16      182.63      176.07     38.60 o 
  -1  12  16      137.81      174.28     38.89 o 
   0  12  16      341.24      344.03     65.24 o 
   1  12  16      253.50      159.05     40.42 o 
   2  12  16       82.83       87.27     40.61 o 
   3  12  16      589.39      671.64     80.48 o 
   4  12  16       61.42       68.57     67.10 o 
   5  12  16       35.80       12.53     75.21 o 
 -17  13  16      230.98      300.09    109.13 o 
 -16  13  16      422.51      710.05    151.89 o 
 -15  13  16      173.07      186.55     93.64 o 
 -14  13  16      157.15       96.59     70.05 o 
 -13  13  16       13.76       74.47     64.15 o 
 -12  13  16      108.33      191.71     77.42 o 
 -11  13  16      486.63      463.78    104.70 o 
 -10  13  16      562.59      468.94    101.01 o 
  -9  13  16      361.58      482.95     98.80 o 
  -8  13  16      122.25      200.55     68.57 o 
  -7  13  16      389.60      343.17     51.34 o 
  -6  13  16      137.18      134.30     35.35 o 
  -5  13  16      380.26      318.12     44.53 o 
  -4  13  16      157.99      187.82     58.44 o 
  -3  13  16      149.60      157.82     36.96 o 
  -2  13  16      242.85      259.97     45.03 o 
  -1  13  16      242.00      199.92     42.08 o 
   0  13  16        1.41       13.78     30.30 o 
   1  13  16      208.38      152.70     60.81 o 
   2  13  16      103.55      169.51     45.08 o 
   3  13  16       36.74      -18.43     62.67 o 
   4  13  16       79.30       40.55     71.52 o 
 -16  14  16      395.61      370.88    115.02 o 
 -15  14  16       37.82      101.75     76.68 o 
 -14  14  16       54.08       84.79     67.10 o 
 -13  14  16      151.07       66.36     68.57 o 
 -12  14  16      390.35      353.18     96.59 o 
 -11  14  16       67.60      128.30     65.62 o 
 -10  14  16      142.18      152.63     71.52 o 
  -9  14  16      164.78      158.53     71.52 o 
  -8  14  16       33.75       20.14     40.53 o 
  -7  14  16     1269.17     1309.84     85.58 o 
  -6  14  16      918.82     1032.91     92.48 o 
  -5  14  16      188.80      136.79     40.06 o 
  -4  14  16      708.36      610.07     61.35 o 
  -3  14  16      487.81      531.58     59.01 o 
  -2  14  16       81.91       56.02     35.23 o 
  -1  14  16      210.21      137.16     50.92 o 
   0  14  16      264.49      214.59     45.98 o 
   1  14  16       52.68       13.27     60.46 o 
   2  14  16       68.63       44.98     65.62 o 
 -16  15  16       31.06      -36.87     61.20 o 
 -15  15  16      114.31        7.37     68.57 o 
 -14  15  16       36.68       47.93     73.73 o 
 -13  15  16      173.95        2.21     60.46 o 
 -12  15  16      689.54      439.45    108.39 o 
 -11  15  16      346.84      395.21    101.01 o 
 -10  15  16      149.52      168.83    150.42 o 
  -9  15  16      250.09      323.73     67.14 o 
  -8  15  16      286.07      163.69     75.95 o 
  -7  15  16      114.44      140.61     43.51 o 
  -6  15  16      456.44      347.00     58.95 o 
  -5  15  16      783.79      779.34     82.02 o 
  -4  15  16       70.21       18.76     56.04 o 
  -3  15  16      584.54      724.36    157.79 o 
  -2  15  16      111.99      170.41     49.76 o 
  -1  15  16       51.08       -7.31     39.58 o 
   0  15  16       21.14       17.70     58.99 o 
   1  15  16       59.54        3.69     59.72 o 
 -15  16  16       30.67      -51.61     60.46 o 
 -14  16  16      393.93      562.59    129.77 o 
 -13  16  16      430.11      288.30    102.49 o 
 -12  16  16       16.74       11.06     58.99 o 
 -11  16  16      185.50      177.70     79.63 o 
 -10  16  16       88.71       47.19     58.99 o 
  -9  16  16      232.53      302.31     91.43 o 
  -8  16  16      122.79      236.68     85.53 o 
  -7  16  16      368.45      325.27     59.16 o 
  -6  16  16       95.22       27.98     38.57 o 
  -5  16  16      499.91      337.69     99.17 o 
  -4  16  16       66.37       21.31     40.81 o 
  -3  16  16       36.20       73.55     56.41 o 
  -2  16  16       74.48      139.36     79.63 o 
  -1  16  16       59.13      177.70     84.79 o 
 -13  17  16      234.40       92.17     72.26 o 
 -12  17  16      182.32      254.38     95.12 o 
 -11  17  16      205.10      170.32     84.06 o 
 -10  17  16      113.50       43.50     67.10 o 
  -9  17  16       85.93      141.57     78.16 o 
  -8  17  16       69.98       41.29     61.20 o 
  -7  17  16       14.19       67.10     44.32 o 
  -6  17  16        2.13      -28.66     34.60 o 
  -5  17  16       34.32       47.10     44.19 o 
  -4  17  16       78.62       53.72     47.70 o 
  -1   1  17     1508.13     1390.77     38.81 o 
   0   1  17        9.28       23.42      7.97 o 
   1   1  17     3491.67     3422.80     48.38 o 
  -3   2  17      850.38      861.17     24.76 o 
  -2   2  17      779.02      826.20     29.82 o 
  -1   2  17     3477.51     3414.11     51.87 o 
   0   2  17     4189.56     3941.11     54.41 o 
   1   2  17     1725.37     1635.97     31.57 o 
   2   2  17     2909.56     2750.62     62.98 o 
  -5   3  17     3858.57     3837.26     59.72 o 
  -4   3  17     3232.01     3153.86     59.02 o 
  -3   3  17     1557.23     1603.10     36.98 o 
  -2   3  17      852.67      838.37     29.05 o 
  -1   3  17     1711.68     1640.46     36.44 o 
   0   3  17       19.51       52.95      9.13 o 
   1   3  17     1535.82     1654.27     36.13 o 
   2   3  17     9115.99     8673.13    103.44 o 
   3   3  17     1665.20     1667.07     38.17 o 
  -7   4  17      848.49      912.01     35.34 o 
  -6   4  17      269.90      258.78     19.41 o 
  -5   4  17      387.50      431.47     21.52 o 
  -4   4  17      512.53      520.50     27.45 o 
  -3   4  17     3211.10     3154.14     51.86 o 
  -2   4  17     2905.75     2749.83     53.82 o 
  -1   4  17     1513.79     1599.72     37.06 o 
   0   4  17       38.10       22.48      9.85 o 
   1   4  17     4382.88     4347.25     74.97 o 
   2   4  17     1061.09      984.06     35.30 o 
   3   4  17     1140.58     1196.46     39.92 o 
   4   4  17     1330.68     1353.56     55.84 o 
  -9   5  17     6448.72     6491.44    115.24 o 
  -8   5  17      505.81      532.09     37.11 o 
  -7   5  17     1901.97     1827.17     44.05 o 
  -6   5  17      186.64      201.78     17.89 o 
  -5   5  17      588.71      611.39     28.14 o 
  -4   5  17      363.30      434.65     31.38 o 
  -3   5  17     3877.91     3860.48     67.93 o 
  -2   5  17     8956.86     8731.13    144.90 o 
  -1   5  17     4438.58     4509.74     83.83 o 
   0   5  17      935.81      952.94     37.93 o 
   1   5  17      789.22      881.67     39.21 o 
   2   5  17      289.10      280.43     34.84 o 
   3   5  17     1538.85     1649.70     59.68 o 
   4   5  17     1142.26     1243.05     74.21 o 
   5   5  17      450.49      455.10     52.63 o 
 -11   6  17      641.30      712.30     57.82 o 
 -10   6  17      556.37      562.46     34.54 o 
  -9   6  17      473.20      490.41     33.32 o 
  -8   6  17      942.55      946.90     36.72 o 
  -7   6  17     1480.52     1599.89     43.52 o 
  -6   6  17      700.24      711.89     30.82 o 
  -5   6  17      214.22      245.24     23.86 o 
  -4   6  17      274.30      289.89     23.44 o 
  -3   6  17     1660.23     1620.37     85.78 o 
  -2   6  17     1078.95     1099.29     40.27 o 
  -1   6  17      786.35      811.87     36.77 o 
   0   6  17     2939.27     2953.94     76.34 o 
   1   6  17     4396.31     4513.92    118.89 o 
   2   6  17     1759.02     1640.37     82.77 o 
   3   6  17      402.62      468.37     46.80 o 
   4   6  17      347.70      360.32     60.08 o 
   5   6  17      448.37      521.03     52.04 o 
   6   6  17       33.73       85.16     33.89 o 
 -13   7  17      352.70      353.77     58.46 o 
 -12   7  17      497.24      508.78     53.37 o 
 -11   7  17      166.10      161.22     35.04 o 
 -10   7  17       52.30       50.69     22.35 o 
  -9   7  17     1132.82     1090.20     63.87 o 
  -8   7  17     1434.23     1391.72     50.33 o 
  -7   7  17      240.17      318.53     33.77 o 
  -6   7  17     1512.92     1440.84     45.29 o 
  -5   7  17     1866.65     1850.24     51.82 o 
  -4   7  17      895.67      940.38     38.46 o 
  -3   7  17     1129.92     1193.00     91.24 o 
  -2   7  17      291.92      270.83     34.11 o 
  -1   7  17     4446.11     4351.61    198.96 o 
   0   7  17     2728.15     2629.00     93.60 o 
   1   7  17      183.98      147.16     35.18 o 
   2   7  17      129.53      119.47     29.68 o 
   3   7  17      630.34      642.28     60.84 o 
   4   7  17     1100.35     1070.59     69.59 o 
   5   7  17      787.31      865.63     79.77 o 
   6   7  17     1242.45     1273.64     96.96 o 
   7   7  17       48.71       47.59     37.44 o 
 -15   8  17     1402.90     1296.48    105.82 o 
 -14   8  17     1241.80     1314.64    102.49 o 
 -13   8  17      641.25      589.20     61.54 o 
 -12   8  17      396.34      326.67     44.58 o 
 -11   8  17      206.08      142.60     32.64 o 
 -10   8  17       35.17       53.39     23.38 o 
  -9   8  17       48.58       60.49     24.12 o 
  -8   8  17     1062.29     1081.37     70.24 o 
  -7   8  17     1413.49     1324.46     56.74 o 
  -6   8  17      968.57      911.37     48.99 o 
  -5   8  17      496.48      496.74     34.89 o 
  -4   8  17     1317.94     1343.24     70.50 o 
  -3   8  17     1540.86     1497.66     67.27 o 
  -2   8  17     1770.96     1741.92    102.63 o 
  -1   8  17      178.64      224.61     34.72 o 
   0   8  17      805.09      759.11     54.91 o 
   1   8  17       37.62       19.55     22.25 o 
   2   8  17      581.26      553.88     72.96 o 
   3   8  17       42.59       66.81     32.78 o 
   4   8  17      127.79      124.02     34.40 o 
   5   8  17      196.50      124.07     52.35 o 
   6   8  17      668.32      609.18    116.50 o 
   7   8  17      253.14      252.97     57.40 o 
   8   8  17      151.50      100.19     63.04 o 
 -16   9  17       91.37      156.31     66.36 o 
 -15   9  17      462.09      530.14    103.23 o 
 -14   9  17     1124.94     1232.99    128.66 o 
 -13   9  17      107.21      148.56     52.72 o 
 -12   9  17      302.03      334.55     57.57 o 
 -11   9  17      229.21      182.10     44.83 o 
 -10   9  17      733.25      731.00     74.75 o 
  -9   9  17      328.53      268.09     50.04 o 
  -8   9  17       59.55       65.73     20.49 o 
  -7   9  17     1134.14     1169.98     55.59 o 
  -6   9  17      489.07      592.44     49.79 o 
  -5   9  17     6356.07     6291.20    175.11 o 
  -4   9  17     1120.27     1185.19     62.63 o 
  -3   9  17      395.73      421.62     58.25 o 
  -2   9  17      137.36      177.61     32.52 o 
  -1   9  17       34.36       45.30     37.29 o 
   0   9  17      143.92      174.69     33.96 o 
   1   9  17     1282.71     1330.95     75.61 o 
   2   9  17      746.71      862.92     72.70 o 
   3   9  17      249.18      291.38     44.34 o 
   4   9  17      460.78      414.07     53.21 o 
   5   9  17       23.82       65.97     60.46 o 
   6   9  17      132.71      150.62     92.17 o 
   7   9  17      104.74       60.78     41.99 o 
   8   9  17       45.86       26.05     43.40 o 
 -14  10  17      488.61      510.23    111.34 o 
 -13  10  17       93.72       77.61     38.84 o 
 -12  10  17      102.25      160.04     46.14 o 
 -11  10  17     1302.17     1499.91    106.05 o 
 -10  10  17     1591.77     1422.99    108.02 o 
  -9  10  17      743.19      708.58    108.39 o 
  -8  10  17       32.83       74.47     47.93 o 
  -7  10  17       51.57       59.20     25.09 o 
  -6  10  17      550.29      572.26     53.30 o 
  -5  10  17      454.41      466.18     63.22 o 
  -4  10  17      356.12      343.66     41.38 o 
  -3  10  17      646.65      671.12     53.93 o 
  -2  10  17      584.25      746.86     57.81 o 
  -1  10  17     1291.21     1396.68     75.90 o 
   0  10  17     1072.96     1209.44     73.99 o 
   1  10  17      992.64      916.79     68.86 o 
   2  10  17     1887.85     1842.36    100.22 o 
   3  10  17       18.39        5.89     28.50 o 
   4  10  17      290.67      331.69     83.57 o 
   5  10  17       71.74      107.03     43.67 o 
   6  10  17      238.30      190.70     66.73 o 
   7  10  17       42.51       66.94     46.49 o 
 -15  11  17      280.63      320.74    100.28 o 
 -14  11  17      803.43      753.55    132.72 o 
 -13  11  17       12.62       -2.21     47.19 o 
 -12  11  17      531.77      722.59    124.61 o 
 -11  11  17      688.75      729.96    120.92 o 
 -10  11  17     1322.06     1556.51    155.58 o 
  -9  11  17      241.02       16.22     45.71 o 
  -8  11  17      212.16      239.63     68.57 o 
  -7  11  17      161.59       92.18     29.23 o 
  -6  11  17      626.66      597.60     57.54 o 
  -5  11  17      428.96      312.58     40.73 o 
  -4  11  17     1092.13      990.13     67.06 o 
  -3  11  17       42.33       68.67     27.02 o 
  -2  11  17      743.23      761.05     61.75 o 
  -1  11  17      976.58      914.22     67.33 o 
   0  11  17     2827.74     2751.42    107.15 o 
   1  11  17      174.37      205.14     56.10 o 
   2  11  17       88.02       86.20     34.56 o 
   3  11  17      150.18      126.93     46.03 o 
   4  11  17      132.87      131.92     86.27 o 
   5  11  17        8.97      -14.11     38.41 o 
   6  11  17       21.97       17.56     39.69 o 
 -16  12  17      524.02      480.74    115.76 o 
 -15  12  17       29.60       72.26     73.73 o 
 -14  12  17        6.76       33.18     56.77 o 
 -13  12  17      595.22      329.59     94.38 o 
 -12  12  17      315.22      309.68     86.27 o 
 -11  12  17      520.77      529.41    108.39 o 
 -10  12  17      108.68      363.51     89.95 o 
  -9  12  17      303.18      283.87     81.11 o 
  -8  12  17      403.76      322.21     85.53 o 
  -7  12  17      504.91      484.97     53.88 o 
  -6  12  17       30.56       79.88     49.12 o 
  -5  12  17      816.31      871.74     62.86 o 
  -4  12  17      141.29      157.47     33.65 o 
  -3  12  17      254.48      336.71     45.29 o 
  -2  12  17     1856.82     2146.31    117.33 o 
  -1  12  17      169.17      154.04     75.09 o 
   0  12  17        0.18      -24.82     24.82 o 
   1  12  17      128.39      101.00     35.74 o 
   2  12  17      678.91      676.71     68.92 o 
   3  12  17      205.32      328.80    101.75 o 
   4  12  17      453.24      442.38    169.96 o 
   5  12  17      166.86      248.48    104.70 o 
 -17  13  17       25.16       -8.85     67.83 o 
 -16  13  17       34.66       58.99     72.26 o 
 -15  13  17      260.97      145.99     85.53 o 
 -14  13  17      357.43      298.62     98.07 o 
 -13  13  17      190.16      132.72     70.78 o 
 -12  13  17      598.49      553.74    113.55 o 
 -11  13  17       13.36       52.35     54.56 o 
 -10  13  17       94.52       94.38     58.99 o 
  -9  13  17      110.91       50.14     52.35 o 
  -8  13  17      640.78      735.12    115.76 o 
  -7  13  17      369.24      484.08     50.71 o 
  -6  13  17     1232.63     1321.99     76.37 o 
  -5  13  17      198.04      239.97     43.10 o 
  -4  13  17      468.80      520.98     55.96 o 
  -3  13  17       23.02       -5.48     26.53 o 
  -2  13  17       89.27       73.94     32.62 o 
  -1  13  17      113.96       74.86     33.66 o 
   0  13  17        5.79       -3.48     29.29 o 
   1  13  17      321.03      281.00     49.49 o 
   2  13  17       82.88       88.10     40.37 o 
   3  13  17      465.13      659.91    138.62 o 
   4  13  17       97.59       44.98     72.26 o 
 -16  14  17      138.67      145.99     87.01 o 
 -15  14  17       99.59      103.96     74.47 o 
 -14  14  17       95.16       86.27     67.10 o 
 -13  14  17      344.88      443.87    112.81 o 
 -12  14  17        5.92       -5.16     47.93 o 
 -11  14  17      801.35      816.97    134.93 o 
 -10  14  17      499.26      665.81    122.40 o 
  -9  14  17     1105.16     1041.11    139.36 o 
  -8  14  17     1209.69     1211.81    107.38 o 
  -7  14  17       43.03       82.04     34.19 o 
  -6  14  17      646.99      546.33     76.46 o 
  -5  14  17       21.00       31.41     29.21 o 
  -4  14  17      276.12      284.93     46.17 o 
  -3  14  17      155.57       74.34     36.60 o 
  -2  14  17      691.34      739.13     69.97 o 
  -1  14  17      324.40      186.16     45.47 o 
   0  14  17        8.56       25.35     34.14 o 
   1  14  17      282.37      277.67     70.10 o 
   2  14  17       38.71      -16.22     58.99 o 
 -15  15  17      379.56      185.07     86.27 o 
 -14  15  17      109.69       96.59     76.68 o 
 -13  15  17      262.06      241.11     92.90 o 
 -12  15  17       29.07        6.64     54.56 o 
 -11  15  17      287.37      121.66     67.83 o 
 -10  15  17      519.26      412.75     75.78 o 
  -9  15  17      479.10      564.45     83.38 o 
  -8  15  17     1386.55     1589.81    244.06 o 
  -7  15  17      251.44      270.88     48.55 o 
  -6  15  17      131.66      207.73     58.44 o 
  -5  15  17       60.22       88.76     42.67 o 
  -4  15  17      134.17       99.05     43.87 o 
  -3  15  17      206.23      197.19     53.12 o 
  -2  15  17       84.92      122.25     51.02 o 
  -1  15  17      273.62      301.43     64.46 o 
   0  15  17        0.33      -24.33     55.30 o 
 -14  16  17      140.46      122.40     79.63 o 
 -13  16  17       36.56       40.55     72.26 o 
 -12  16  17      525.22      639.27    127.56 o 
 -11  16  17       18.13        5.90     47.93 o 
 -10  16  17      315.17      229.31     84.79 o 
  -9  16  17       93.69       15.48     61.20 o 
  -8  16  17      151.35      236.68     82.58 o 
  -7  16  17       91.01       74.56     41.81 o 
  -6  16  17      247.70      277.41     57.29 o 
  -5  16  17        7.11       11.69     36.62 o 
  -4  16  17      461.10      436.19    122.40 o 
  -3  16  17      462.84      414.40     71.86 o 
  -2  16  17       38.23       14.75     63.41 o 
 -13  17  17       27.97       25.07     62.67 o 
 -12  17  17       27.64       42.03     67.10 o 
 -11  17  17       14.52      -19.17     56.77 o 
 -10  17  17      182.04       50.14     63.41 o 
  -9  17  17      112.56       98.07     73.00 o 
  -8  17  17       47.37      -11.06     55.30 o 
  -7  17  17       42.00       71.89     45.88 o 
  -6  17  17       15.55       10.88     39.88 o 
  -5  17  17      176.73      114.47     53.69 o 
  -4  17  17       92.97      125.76     53.21 o 
   0   0  18    63526.45    60130.71    854.32 o 
  -1   1  18    40365.98    38497.61    325.74 o 
   0   1  18    16700.29    16497.55    155.00 o 
   1   1  18     8854.94     8426.95     86.77 o 
  -3   2  18     3409.79     3471.25     50.00 o 
  -2   2  18     8203.03     7815.30    112.65 o 
  -1   2  18     8913.28     8605.88     98.97 o 
   0   2  18    12021.84    11375.48    109.13 o 
   1   2  18     2319.10     2331.72     42.37 o 
   2   2  18     2440.19     2330.19     44.41 o 
  -5   3  18    16204.08    15327.03    170.83 o 
  -4   3  18    10317.27     9699.16    113.07 o 
  -3   3  18     5456.76     5365.45     72.93 o 
  -2   3  18     3451.11     3506.84     63.54 o 
  -1   3  18     2273.67     2318.87     45.28 o 
   0   3  18      793.29      861.33     29.18 o 
   1   3  18     9827.35     9426.52    109.04 o 
   2   3  18     7326.04     7216.61     92.17 o 
   3   3  18    14314.39    14214.44    170.56 o 
  -7   4  18     4380.58     4478.50     80.32 o 
  -6   4  18     7190.06     7226.08    109.04 o 
  -5   4  18    19806.36    19176.79    195.32 o 
  -4   4  18     3072.85     2918.40     51.12 o 
  -3   4  18    10360.09     9996.79    113.74 o 
  -2   4  18     2543.13     2451.84     59.61 o 
  -1   4  18     9932.62     9716.81    118.06 o 
   0   4  18      817.10      801.99     29.31 o 
   1   4  18    14562.79    14447.91    177.11 o 
   2   4  18    14706.00    14599.70    181.37 o 
   3   4  18     1621.65     1625.44     46.13 o 
   4   4  18     8251.25     8036.13    197.01 o 
  -9   5  18     2069.99     2030.86     59.10 o 
  -8   5  18     2837.36     2896.32     81.40 o 
  -7   5  18    10475.88    10452.59    132.23 o 
  -6   5  18    14419.33    14036.35    163.37 o 
  -5   5  18     3469.65     3382.88     60.84 o 
  -4   5  18    20012.89    19755.31    225.62 o 
  -3   5  18    16168.35    15756.37    186.36 o 
  -2   5  18     7394.73     7414.04    130.22 o 
  -1   5  18    14469.41    14342.48    177.35 o 
   0   5  18     5534.02     5366.74    128.81 o 
   1   5  18     9500.76     9553.61    144.87 o 
   2   5  18     7915.33     7872.15    170.82 o 
   3   5  18     8687.35     8454.90    186.71 o 
   4   5  18     1589.15     1682.26     83.67 o 
   5   5  18     5448.54     5423.06    195.08 o 
 -11   6  18     1024.50     1142.16     63.14 o 
 -10   6  18     3075.39     3122.88     76.08 o 
  -9   6  18     5259.84     5198.55    100.84 o 
  -8   6  18     1738.29     1737.44     80.61 o 
  -7   6  18      179.53      168.05     17.35 o 
  -6   6  18     1800.91     1825.37     61.11 o 
  -5   6  18    14255.11    13957.39    193.28 o 
  -4   6  18     7209.52     7315.75    117.97 o 
  -3   6  18    14336.09    14360.11    216.57 o 
  -2   6  18    14622.52    14382.72    198.29 o 
  -1   6  18     9419.09     9475.17    134.37 o 
   0   6  18     4484.91     4479.68     99.57 o 
   1   6  18      607.20      629.49     56.78 o 
   2   6  18      830.97      736.00     74.59 o 
   3   6  18     2525.47     2564.72     92.71 o 
   4   6  18     2519.57     2653.47    137.51 o 
   5   6  18      681.54      755.55     62.32 o 
   6   6  18     2980.68     2900.34    241.11 o 
 -13   7  18     3864.82     4058.92    164.64 o 
 -12   7  18      100.43       62.59     29.66 o 
 -11   7  18     3282.24     3320.41    114.55 o 
 -10   7  18      564.27      606.05     54.34 o 
  -9   7  18     3144.53     3165.90     72.68 o 
  -8   7  18     1722.32     1829.04     57.68 o 
  -7   7  18    10923.52    10817.42    159.88 o 
  -6   7  18      175.08      171.54     20.79 o 
  -5   7  18    10369.95    10221.90    153.63 o 
  -4   7  18     4425.63     4401.96    113.32 o 
  -3   7  18     1595.60     1513.71     90.38 o 
  -2   7  18     7937.59     7674.25    168.06 o 
  -1   7  18      522.88      520.76     45.09 o 
   0   7  18    13407.94    12812.29    246.18 o 
   1   7  18     3743.09     3871.30    114.92 o 
   2   7  18     3822.46     3798.53    148.64 o 
   3   7  18       59.91       53.33     24.97 o 
   4   7  18     2971.32     2798.90    105.93 o 
   5   7  18      451.15      511.37    102.09 o 
   6   7  18     2181.55     2279.02    128.66 o 
   7   7  18     5007.30     4888.92    187.69 o 
 -15   8  18     1096.77     1106.86    257.33 o 
 -14   8  18      431.26      407.32     82.95 o 
 -13   8  18     3679.51     3652.24    133.24 o 
 -12   8  18     2365.29     2367.77     99.46 o 
 -11   8  18     1612.64     1419.43     97.24 o 
 -10   8  18     7295.29     7081.24    177.07 o 
  -9   8  18     2243.68     2370.70     90.94 o 
  -8   8  18       23.82        6.00     13.78 o 
  -7   8  18     1632.78     1681.63     86.60 o 
  -6   8  18     1644.55     1631.93     55.97 o 
  -5   8  18     2896.23     2950.72     89.05 o 
  -4   8  18     8314.03     7954.74    168.85 o 
  -3   8  18     8671.31     8905.02    186.08 o 
  -2   8  18      822.69      850.19     67.79 o 
  -1   8  18     3634.15     3998.36    116.13 o 
   0   8  18      478.18      572.68     51.07 o 
   1   8  18     2103.07     2013.98     84.10 o 
   2   8  18     5653.75     5473.06    150.56 o 
   3   8  18     2595.14     2629.03    101.59 o 
   4   8  18     2191.74     2251.19     97.05 o 
   5   8  18     4251.68     4241.08    141.33 o 
   6   8  18     1592.84     1689.48    113.03 o 
   7   8  18      499.39      562.36    150.05 o 
   8   8  18     1042.46     1121.45    105.58 o 
 -16   9  18      378.67      449.77     99.54 o 
 -15   9  18     2922.00     2692.74    193.18 o 
 -14   9  18     1378.21     1419.37    146.73 o 
 -13   9  18       19.23      -17.19     30.94 o 
 -12   9  18     2707.19     2602.71    197.97 o 
 -11   9  18     1405.20     1277.09     97.73 o 
 -10   9  18     3909.51     3768.92    152.72 o 
  -9   9  18    10649.04    10569.17    618.62 o 
  -8   9  18     2195.38     2251.76     76.04 o 
  -7   9  18     3094.10     2917.44     90.29 o 
  -6   9  18     5363.34     5345.79    153.42 o 
  -5   9  18     2103.99     2236.66     94.24 o 
  -4   9  18     1583.27     1515.36     69.60 o 
  -3   9  18     2529.38     2330.49     89.38 o 
  -2   9  18     3824.53     3835.64    115.92 o 
  -1   9  18     2120.11     2071.41     84.21 o 
   0   9  18     9829.31     9380.26    208.56 o 
   1   9  18     7077.34     7291.67    180.41 o 
   2   9  18      741.29      761.64     78.03 o 
   3   9  18     3131.22     3186.13    116.53 o 
   4   9  18      773.81      873.75     71.75 o 
   5   9  18      993.71      863.22     87.76 o 
   6   9  18     2319.95     2305.80    132.68 o 
   7   9  18      663.60      734.15     87.97 o 
   8   9  18       81.91       54.76     47.75 o 
 -14  10  18     1652.45     1730.03    122.61 o 
 -13  10  18      840.47      909.96     92.21 o 
 -12  10  18      962.57      934.22     91.77 o 
 -11  10  18     5004.61     5114.83    189.95 o 
 -10  10  18     2025.01     2167.63    258.80 o 
  -9  10  18     3844.95     4014.04    228.57 o 
  -8  10  18     7265.87     7744.21    326.64 o 
  -7  10  18      576.05      658.79     55.30 o 
  -6  10  18     3105.57     3047.68    113.68 o 
  -5  10  18     5612.42     5921.23    148.03 o 
  -4  10  18     2519.50     2384.65    128.46 o 
  -3  10  18       53.20       56.36     25.86 o 
  -2  10  18     5699.43     5720.90    151.28 o 
  -1  10  18     7108.28     7027.07    176.30 o 
   0  10  18      860.58      876.72     66.54 o 
   1  10  18     4367.60     4504.98    164.09 o 
   2  10  18     1104.32     1164.34     78.48 o 
   3  10  18      770.96      792.32     84.39 o 
   4  10  18     1709.44     1674.10    157.54 o 
   5  10  18     1065.66      996.96     94.22 o 
   6  10  18       14.07       11.13     38.59 o 
   7  10  18      483.37      477.47     79.01 o 
 -15  11  18      762.54      485.90    114.29 o 
 -14  11  18      308.81       92.90     69.31 o 
 -13  11  18     1033.54      990.98    144.52 o 
 -12  11  18     1385.49     1336.05    156.31 o 
 -11  11  18        9.53       24.33     45.71 o 
 -10  11  18     4965.20     4712.30    260.28 o 
  -9  11  18     1437.68     1318.35    141.57 o 
  -8  11  18     1605.41     1507.11    145.25 o 
  -7  11  18     3313.04     3259.27    120.43 o 
  -6  11  18     1019.06     1271.00    120.19 o 
  -5  11  18      654.76      710.11     62.20 o 
  -4  11  18     2980.64     3150.25    107.32 o 
  -3  11  18     2559.24     2726.18    149.57 o 
  -2  11  18      774.20      806.20     63.79 o 
  -1  11  18     4344.12     4247.73    144.24 o 
   0  11  18     1176.58     1188.63    106.70 o 
   1  11  18     1086.76      942.54     73.26 o 
   2  11  18     1654.26     1742.09     95.82 o 
   3  11  18      640.35      630.18    134.74 o 
   4  11  18      311.11      412.79     66.77 o 
   5  11  18      502.39      464.93     80.00 o 
   6  11  18      557.15      452.78     75.22 o 
 -16  12  18      443.27      241.11     98.07 o 
 -15  12  18     2232.56     2268.77    219.73 o 
 -14  12  18      587.66      686.46    130.51 o 
 -13  12  18      227.05      329.59    100.28 o 
 -12  12  18     1381.68     1288.86    157.79 o 
 -11  12  18     1427.21     1450.33    162.21 o 
 -10  12  18      941.51      891.44    131.25 o 
  -9  12  18     2673.88     2584.35    188.76 o 
  -8  12  18     2332.41     2287.21    171.80 o 
  -7  12  18       92.44       88.48     39.82 o 
  -6  12  18     2953.80     2869.75    103.31 o 
  -5  12  18      474.98      445.67     50.63 o 
  -4  12  18     2159.56     2179.64     93.30 o 
  -3  12  18     3219.47     3226.62    185.08 o 
  -2  12  18     1112.74     1169.83     77.06 o 
  -1  12  18     1097.76     1052.67    103.70 o 
   0  12  18     1321.05     1449.37     88.45 o 
   1  12  18      546.71      645.93     66.66 o 
   2  12  18      788.04     1028.29     80.63 o 
   3  12  18     1654.00     1579.86    114.78 o 
   4  12  18      459.27      351.37     65.40 o 
   5  12  18      185.28      169.59     92.90 o 
 -16  13  18      610.96      587.65    135.67 o 
 -15  13  18      785.19      754.29    144.52 o 
 -14  13  18     1711.59     1770.34    197.61 o 
 -13  13  18      223.67      172.54     81.84 o 
 -12  13  18      229.91       50.14     60.46 o 
 -11  13  18     1075.89     1239.46    157.05 o 
 -10  13  18      861.57      905.45    133.46 o 
  -9  13  18       25.85       59.72     52.35 o 
  -8  13  18     3692.06     4571.47    252.91 o 
  -7  13  18     3831.28     3657.86    122.36 o 
  -6  13  18     2174.54     2305.81    128.91 o 
  -5  13  18     4216.35     4006.68    131.42 o 
  -4  13  18      745.22      807.86     67.36 o 
  -3  13  18      764.53      777.73     67.16 o 
  -2  13  18     1643.00     1789.60     96.21 o 
  -1  13  18      553.46      592.65     63.84 o 
   0  13  18      236.19      221.52     47.23 o 
   1  13  18      966.51     1020.85     81.16 o 
   2  13  18     1252.03     1592.80    105.11 o 
   3  13  18      264.10      221.20    100.28 o 
 -16  14  18     1384.87     1611.81    207.19 o 
 -15  14  18      262.21      218.99     92.90 o 
 -14  14  18     1271.43      961.48    162.21 o 
 -13  14  18     1757.32     1788.03    197.61 o 
 -12  14  18      589.02      711.53    126.82 o 
 -11  14  18      302.08      234.47     81.84 o 
 -10  14  18     1651.47     1648.68    174.75 o 
  -9  14  18     1340.83     1094.58    106.72 o 
  -8  14  18      452.32      513.41     79.74 o 
  -7  14  18     4991.61     4850.84    146.97 o 
  -6  14  18     1613.92     1609.62     88.46 o 
  -5  14  18      990.77      885.97     75.35 o 
  -4  14  18     1718.33     1888.69     96.36 o 
  -3  14  18      661.59      731.58     69.44 o 
  -2  14  18      760.97      872.97     95.23 o 
  -1  14  18      996.13     1005.54     87.72 o 
   0  14  18     1184.88     1348.71     92.87 o 
   1  14  18       72.06       83.43     44.52 o 
   2  14  18      813.45      686.46    142.31 o 
 -15  15  18      698.22      686.46    145.25 o 
 -14  15  18      256.45      387.10    106.91 o 
 -13  15  18      804.69      673.92    135.67 o 
 -12  15  18     2257.92     2944.17    229.31 o 
 -11  15  18      767.46      791.90    142.31 o 
 -10  15  18      706.82      705.77    223.04 o 
  -9  15  18     2979.49     3188.17    160.06 o 
  -8  15  18     1098.71      935.62    102.17 o 
  -7  15  18      502.52      470.97     57.00 o 
  -6  15  18     2330.73     2191.87    123.10 o 
  -5  15  18     1066.68     1157.26     81.91 o 
  -4  15  18      312.95      284.29     49.79 o 
  -3  15  18     1668.61     1694.65    154.84 o 
  -2  15  18     1265.57     1393.13    141.57 o 
  -1  15  18       64.71       47.02     43.92 o 
   0  15  18      698.53      797.79    148.20 o 
 -14  16  18     1374.15     1560.93    198.34 o 
 -13  16  18      609.78      458.62    120.92 o 
 -12  16  18      420.89      473.37    116.50 o 
 -11  16  18     1091.86     1020.47    156.31 o 
 -10  16  18      252.28      387.10    108.39 o 
  -9  16  18      386.59      346.55    101.01 o 
  -8  16  18     1055.18      990.98    143.78 o 
  -7  16  18      636.41      549.85     72.32 o 
  -6  16  18       13.19       30.58     39.06 o 
  -5  16  18      490.89      560.35     84.79 o 
  -4  16  18      457.83      480.47     73.22 o 
  -3  16  18      263.05      335.87     65.92 o 
  -2  16  18      814.73      742.08     89.76 o 
 -12  17  18      505.02      454.93    116.50 o 
 -11  17  18      323.59      195.39     91.43 o 
 -10  17  18      550.15      309.68     98.07 o 
  -9  17  18      189.72      304.52     94.38 o 
  -8  17  18       84.65        7.37     56.04 o 
  -7  17  18      481.05      379.68     78.16 o 
  -6  17  18      531.88      326.18     66.19 o 
  -5  17  18      190.68      141.09     62.67 o 
  -1   1  19     3607.77     3908.93     58.07 o 
   0   1  19     3004.91     3244.19     44.44 o 
   1   1  19     1047.82     1041.93     24.82 o 
  -3   2  19     3099.42     3120.05     47.86 o 
  -2   2  19      628.18      713.61     30.79 o 
  -1   2  19     1036.73     1004.61     26.16 o 
   0   2  19     2845.41     2810.07     42.55 o 
   1   2  19     1381.30     1391.43     37.49 o 
   2   2  19     1859.17     1794.61     39.38 o 
  -5   3  19     9476.00     9418.87    111.86 o 
  -4   3  19     2777.00     2581.02     48.24 o 
  -3   3  19      182.40      175.75     23.41 o 
  -2   3  19     3107.28     3021.62     55.02 o 
  -1   3  19     1350.95     1447.46     35.81 o 
   0   3  19     1282.91     1240.52     27.80 o 
   1   3  19      306.74      302.02     17.99 o 
   2   3  19     3493.94     3547.17     59.22 o 
   3   3  19      690.84      693.12     32.26 o 
  -7   4  19      272.84      299.47     25.96 o 
  -6   4  19      925.96      946.72     31.74 o 
  -5   4  19      808.10      795.80     29.11 o 
  -4   4  19      383.99      388.69     21.37 o 
  -3   4  19     2720.82     2608.35     48.44 o 
  -2   4  19     1853.85     1805.83     50.36 o 
  -1   4  19      320.39      333.67     19.11 o 
   0   4  19      166.79      193.69     17.89 o 
   1   4  19      321.73      369.51     23.09 o 
   2   4  19      331.13      344.40     23.00 o 
   3   4  19      869.86      868.71     39.78 o 
   4   4  19     2733.04     2691.67     68.42 o 
  -9   5  19      323.56      302.43     27.72 o 
  -8   5  19      181.95      176.56     25.06 o 
  -7   5  19       45.58       27.48     12.02 o 
  -6   5  19      693.93      672.48     29.71 o 
  -5   5  19     2773.32     2786.42     61.11 o 
  -4   5  19      833.70      787.56     30.48 o 
  -3   5  19     9366.42     9091.55    175.81 o 
  -2   5  19     3469.41     3602.40     84.97 o 
  -1   5  19      293.62      315.88     27.63 o 
   0   5  19      569.32      652.48     31.12 o 
   1   5  19      546.49      499.43     32.12 o 
   2   5  19      374.54      412.05     60.51 o 
   3   5  19       96.75       50.86     23.30 o 
   4   5  19     3439.32     3440.09    110.86 o 
   5   5  19     1408.82     1458.89     72.79 o 
 -11   6  19     1186.90     1198.86     75.88 o 
 -10   6  19      351.25      359.19     32.36 o 
  -9   6  19      365.13      399.44     39.76 o 
  -8   6  19      143.70      153.88     18.84 o 
  -7   6  19      812.25      838.78     33.08 o 
  -6   6  19     2248.61     2104.42     48.78 o 
  -5   6  19      693.39      727.57     36.22 o 
  -4   6  19      917.06      936.41     58.47 o 
  -3   6  19      676.78      663.09     44.87 o 
  -2   6  19      317.38      359.09     27.69 o 
  -1   6  19      554.57      521.95     29.12 o 
   0   6  19      929.61      979.84     48.34 o 
   1   6  19       47.25       25.53     43.34 o 
   2   6  19      649.72      616.61     52.13 o 
   3   6  19     1920.55     1936.66     82.24 o 
   4   6  19      393.34      419.73     47.69 o 
   5   6  19      242.70      296.35     44.14 o 
   6   6  19       28.09       51.77     32.80 o 
 -13   7  19      383.83      432.03     64.39 o 
 -12   7  19      569.33      738.63    202.03 o 
 -11   7  19       87.83       97.95     31.08 o 
 -10   7  19      926.13      963.29     65.82 o 
  -9   7  19      253.82      259.00     24.76 o 
  -8   7  19      547.27      483.95     28.90 o 
  -7   7  19        1.14        8.29     12.85 o 
  -6   7  19      811.75      979.27     63.64 o 
  -5   7  19       49.40       26.90     17.15 o 
  -4   7  19      258.39      311.71     26.87 o 
  -3   7  19      893.62      903.21     51.89 o 
  -2   7  19      348.03      401.79     41.32 o 
  -1   7  19       40.50       66.63     23.97 o 
   0   7  19     1263.55     1197.91     65.65 o 
   1   7  19       80.31       90.80     26.65 o 
   2   7  19      546.63      546.80     51.64 o 
   3   7  19       50.70       22.64     23.13 o 
   4   7  19      120.51      128.34     31.90 o 
   5   7  19      263.03      262.10     42.22 o 
   6   7  19      640.49      608.09    107.65 o 
   7   7  19      228.07      292.74     59.79 o 
 -15   8  19       46.75       33.00     38.19 o 
 -14   8  19      403.01      388.21     65.69 o 
 -13   8  19      459.56      475.58     69.13 o 
 -12   8  19       20.31       53.36     27.93 o 
 -11   8  19      901.45      852.01     65.44 o 
 -10   8  19       80.04        2.16     27.12 o 
  -9   8  19      271.89      274.53     43.21 o 
  -8   8  19      385.92      414.91     32.35 o 
  -7   8  19      552.92      544.51     78.12 o 
  -6   8  19      151.76      167.24     23.98 o 
  -5   8  19      191.62      213.97     29.01 o 
  -4   8  19     2737.10     2761.39    125.84 o 
  -3   8  19       96.04       86.60     44.74 o 
  -2   8  19      633.13      678.17     52.61 o 
  -1   8  19       79.50       42.92     48.28 o 
   0   8  19      895.44      887.90     93.98 o 
   1   8  19      130.72       67.58     25.97 o 
   2   8  19      546.62      521.83     53.32 o 
   3   8  19      114.13      147.38     33.71 o 
   4   8  19      809.90      917.00    149.40 o 
   5   8  19      313.05      373.51     53.32 o 
   6   8  19      503.64      576.49     76.53 o 
   7   8  19      645.65      726.29     86.79 o 
   8   8  19       59.03       20.29     41.29 o 
 -17   9  19      183.45      324.43     91.43 o 
 -16   9  19       42.42      -15.48     50.88 o 
 -15   9  19      136.84      266.91     80.37 o 
 -14   9  19       17.21      -34.65     34.65 o 
 -13   9  19      187.05      200.93     51.24 o 
 -12   9  19      872.68      899.66     88.56 o 
 -11   9  19      777.16      775.46    144.15 o 
 -10   9  19      983.67     1137.58    144.15 o 
  -9   9  19       34.65       92.54     35.97 o 
  -8   9  19      272.76      255.87     61.00 o 
  -7   9  19      251.44      259.14     33.33 o 
  -6   9  19      372.19      352.77     36.86 o 
  -5   9  19      318.68      373.56     88.11 o 
  -4   9  19     3397.05     3368.85    106.42 o 
  -3   9  19     1951.32     1867.16     80.38 o 
  -2   9  19      536.74      639.06     62.96 o 
  -1   9  19      120.95      152.90     31.04 o 
   0   9  19      482.12      570.02     55.07 o 
   1   9  19      725.13      691.40     64.42 o 
   2   9  19      666.23      752.67    104.59 o 
   3   9  19       51.89       37.43     28.42 o 
   4   9  19       17.93      -14.68     25.11 o 
   5   9  19      739.50      707.76     99.54 o 
   6   9  19      949.50      992.96    160.37 o 
   7   9  19       15.29       50.72     56.04 o 
   8   9  19       14.44       43.54     45.69 o 
 -15  10  19        0.90       67.83     55.30 o 
 -14  10  19      202.70      196.71     92.54 o 
 -13  10  19      134.03       47.26     36.82 o 
 -12  10  19      584.34      642.93     80.02 o 
 -11  10  19     1646.40     1624.18    136.78 o 
 -10  10  19       23.58       63.32     35.76 o 
  -9  10  19     1005.05      913.50     84.81 o 
  -8  10  19       76.25       99.09     29.22 o 
  -7  10  19      917.41      945.56     65.61 o 
  -6  10  19      350.04      344.99     45.52 o 
  -5  10  19     1393.46     1482.19     73.56 o 
  -4  10  19      379.45      414.18     48.36 o 
  -3  10  19       45.96      126.71     35.25 o 
  -2  10  19      541.40      631.77     57.15 o 
  -1  10  19      759.65      883.59     80.23 o 
   0  10  19     2341.02     2232.90     95.17 o 
   1  10  19     1414.75     1453.29    123.91 o 
   2  10  19       28.06       61.74     32.39 o 
   3  10  19       66.32       98.65     37.29 o 
   4  10  19      278.10      277.53     49.89 o 
   5  10  19      276.17      329.48     64.31 o 
   6  10  19       12.51       12.04     39.37 o 
   7  10  19       34.06       36.36     44.45 o 
 -15  11  19      140.17       32.44     66.36 o 
 -14  11  19       32.56      105.44     72.26 o 
 -13  11  19      195.80       30.23     54.56 o 
 -12  11  19      140.43      176.96     75.95 o 
 -11  11  19     1032.94     1010.88    139.36 o 
 -10  11  19     1616.62     1740.11    166.64 o 
  -9  11  19      780.64      718.16    115.76 o 
  -8  11  19      876.85      822.13    117.97 o 
  -7  11  19       86.90       57.78     29.23 o 
  -6  11  19     1174.74     1225.66     85.73 o 
  -5  11  19      237.30      256.77     39.22 o 
  -4  11  19      117.94      110.27     31.24 o 
  -3  11  19      119.47      124.69     32.86 o 
  -2  11  19      694.39      737.75     63.21 o 
  -1  11  19     1429.85     1475.20    114.05 o 
   0  11  19      252.12      298.17     78.45 o 
   1  11  19      187.88      194.47     41.12 o 
   2  11  19       71.75       64.39     32.53 o 
   3  11  19     1056.08     1155.68     86.57 o 
   4  11  19      466.99      399.99     68.38 o 
   5  11  19       32.20       36.08     42.33 o 
   6  11  19       21.44        3.15     44.01 o 
 -16  12  19      326.73      302.31    104.70 o 
 -15  12  19      264.83      167.37     86.27 o 
 -14  12  19      463.49      351.71    104.70 o 
 -13  12  19       31.05       46.45     58.99 o 
 -12  12  19      246.01      308.21     91.43 o 
 -11  12  19      149.08      173.27     68.57 o 
 -10  12  19      580.21      713.00    121.66 o 
  -9  12  19      855.03      943.05    131.25 o 
  -8  12  19       25.23      -29.49     34.65 o 
  -7  12  19      595.80      679.27     91.06 o 
  -6  12  19       28.47       67.60     27.05 o 
  -5  12  19      272.89      292.95     43.16 o 
  -4  12  19      821.31      871.65     66.73 o 
  -3  12  19       56.81       43.03     28.70 o 
  -2  12  19       30.40       58.14     31.44 o 
  -1  12  19      200.21      155.64     39.14 o 
   0  12  19      712.24      775.57     71.14 o 
   1  12  19      363.84      288.53     49.62 o 
   2  12  19       86.82      130.25     42.00 o 
   3  12  19        8.76       58.21     37.87 o 
   4  12  19      329.77      249.06     60.86 o 
   5  12  19       22.11      -35.39     70.05 o 
 -16  13  19      155.28       75.21     77.42 o 
 -15  13  19      149.31       67.83     73.73 o 
 -14  13  19       72.81      -18.43     58.25 o 
 -13  13  19       18.95       98.80     72.26 o 
 -12  13  19       24.27       75.21     65.62 o 
 -11  13  19      191.77      155.58     75.21 o 
 -10  13  19      140.53      126.08     67.83 o 
  -9  13  19      189.63      174.75     64.89 o 
  -8  13  19      456.01      468.21    101.75 o 
  -7  13  19      383.95      303.49     45.32 o 
  -6  13  19      637.62      518.15     55.15 o 
  -5  13  19      314.80      413.79     52.51 o 
  -4  13  19       16.05       29.93     29.75 o 
  -3  13  19       70.43       63.80     32.06 o 
  -2  13  19       78.79      118.06     38.11 o 
  -1  13  19      364.18      355.29     53.05 o 
   0  13  19       39.02       27.36     32.73 o 
   1  13  19      270.05      292.31     51.19 o 
   2  13  19      129.25      120.54     43.72 o 
   3  13  19      170.38       99.56     64.52 o 
 -16  14  19      227.94      202.77    101.01 o 
 -15  14  19      410.72      229.31     99.54 o 
 -14  14  19       66.55      -51.61     51.61 o 
 -13  14  19       77.86      106.18     78.16 o 
 -12  14  19      465.24      486.64    115.02 o 
 -11  14  19       29.88        3.69     50.88 o 
 -10  14  19      201.19      214.56     78.89 o 
  -9  14  19       17.98        5.85     40.42 o 
  -8  14  19      400.04      312.86     90.69 o 
  -7  14  19      231.15      250.12     44.68 o 
  -6  14  19      502.49      526.91     58.71 o 
  -5  14  19      745.78      786.62     87.04 o 
  -4  14  19      278.11      274.50     57.13 o 
  -3  14  19     1055.19     1239.30     85.15 o 
  -2  14  19       89.81      117.88     39.77 o 
  -1  14  19      265.46      248.17     49.41 o 
   0  14  19       13.21        8.63     34.28 o 
   1  14  19      105.61      155.83     58.51 o 
   2  14  19      370.44      255.85     98.80 o 
 -15  15  19       41.67      103.96     82.58 o 
 -14  15  19      412.47      471.89    117.97 o 
 -13  15  19      158.22      168.11     84.06 o 
 -12  15  19      275.17      266.91     92.17 o 
 -11  15  19      138.61      117.24     71.52 o 
 -10  15  19        2.55        0.55     47.95 o 
  -9  15  19      134.28       61.77     49.42 o 
  -8  15  19       45.05      -31.03     40.20 o 
  -7  15  19      641.27      585.39     62.71 o 
  -6  15  19      953.91     1022.52     78.93 o 
  -5  15  19      271.31      360.63     52.74 o 
  -4  15  19      465.33      456.15     58.20 o 
  -3  15  19        5.93        5.25     32.25 o 
  -2  15  19      129.13       90.88     40.85 o 
  -1  15  19      113.36       86.55     46.71 o 
   0  15  19      317.84      126.08     79.63 o 
 -14  16  19      222.25      263.23    103.96 o 
 -13  16  19      157.93       70.05     73.00 o 
 -12  16  19      328.73      261.75    100.28 o 
 -11  16  19       26.37        0.00     65.62 o 
 -10  16  19      258.35      162.21     84.79 o 
  -9  16  19       44.03       40.55     63.41 o 
  -8  16  19       63.55       48.66     64.89 o 
  -7  16  19       15.38       52.82     40.42 o 
  -6  16  19       18.17       20.72     38.00 o 
  -5  16  19       32.55        1.47     40.55 o 
  -4  16  19      333.89      387.16     67.97 o 
  -3  16  19      171.01       79.56     64.15 o 
  -2  16  19      374.27      329.16     69.86 o 
 -12  17  19      302.90      334.75     99.54 o 
 -11  17  19       86.14       66.36     70.78 o 
 -10  17  19       32.64      104.70     75.95 o 
  -9  17  19      174.55      165.90     81.84 o 
  -8  17  19       19.60       23.59     61.20 o 
  -7  17  19       37.78       28.26     42.14 o 
  -6  17  19       22.82        3.37     38.60 o 
  -5  17  19       23.17      -11.47     43.04 o 
  -1   1  20      681.21      690.66     22.81 o 
   0   1  20     2147.30     2113.33     35.62 o 
   1   1  20      643.52      686.86     22.22 o 
  -3   2  20      360.02      370.94     18.55 o 
  -2   2  20        0.72       -7.67      7.67 o 
  -1   2  20      627.51      623.09     21.95 o 
   0   2  20       31.14       32.91      8.69 o 
   1   2  20      321.08      340.60     27.43 o 
   2   2  20     3656.50     3598.73     59.42 o 
  -5   3  20     2063.25     2020.85     44.17 o 
  -4   3  20     1144.87     1094.05     35.90 o 
  -3   3  20       34.94       54.60     11.34 o 
  -2   3  20      381.50      401.13     21.22 o 
  -1   3  20      325.12      325.69     19.28 o 
   0   3  20     1697.52     1763.66     34.03 o 
   1   3  20     3183.61     3061.55     54.65 o 
   2   3  20     4532.33     4169.60     82.73 o 
   3   3  20      317.73      307.85     31.73 o 
  -7   4  20      368.53      354.73     24.55 o 
  -6   4  20      170.74      144.94     16.25 o 
  -5   4  20        7.81       17.63     10.42 o 
  -4   4  20      577.96      592.26     25.94 o 
  -3   4  20     1107.53     1160.95     39.92 o 
  -2   4  20     3627.97     3562.58     58.77 o 
  -1   4  20     3224.87     3207.44     51.64 o 
   0   4  20        0.25       19.41     10.67 o 
   1   4  20     1474.49     1503.15     41.33 o 
   2   4  20      245.88      272.64     21.41 o 
   3   4  20      327.98      326.64     23.49 o 
   4   4  20      579.38      561.92     35.77 o 
  -9   5  20      607.90      593.39     36.87 o 
  -8   5  20     2270.44     2204.27     77.55 o 
  -7   5  20     3335.65     3221.82     63.38 o 
  -6   5  20      801.09      826.81     32.86 o 
  -5   5  20     3803.64     3615.33     65.74 o 
  -4   5  20        5.52       47.93     12.59 o 
  -3   5  20     2119.77     2040.33     48.00 o 
  -2   5  20     4512.00     4419.24    106.65 o 
  -1   5  20     1488.47     1463.48     43.46 o 
   0   5  20     1106.45     1126.33     47.07 o 
   1   5  20      269.88      317.10     34.29 o 
   2   5  20     1206.90     1196.70    100.97 o 
   3   5  20     1887.21     1916.77     98.61 o 
   4   5  20     1414.85     1529.83     61.37 o 
   5   5  20     2442.91     2441.99     77.16 o 
 -11   6  20       34.76       38.19     20.10 o 
 -10   6  20     1110.30     1152.84     49.48 o 
  -9   6  20     1728.95     1757.97     56.97 o 
  -8   6  20       77.59       51.88     14.35 o 
  -7   6  20      485.09      495.23     27.51 o 
  -6   6  20       51.23       45.61     13.30 o 
  -5   6  20      830.18      882.55     49.52 o 
  -4   6  20      164.67      143.20     22.87 o 
  -3   6  20      324.74      323.82     34.48 o 
  -2   6  20      235.35      241.78     24.56 o 
  -1   6  20      262.49      304.43     26.71 o 
   0   6  20     1702.38     1775.45     62.08 o 
   1   6  20      661.97      643.73     65.86 o 
   2   6  20       23.55       12.63     18.33 o 
   3   6  20      292.71      279.30     44.87 o 
   4   6  20      123.71      135.28     33.19 o 
   5   6  20      111.61      139.89     27.59 o 
   6   6  20      518.92      424.76     69.68 o 
 -13   7  20      472.84      571.44     74.94 o 
 -12   7  20       29.07       28.82     33.48 o 
 -11   7  20       26.39       25.47     24.95 o 
 -10   7  20      570.97      575.20     54.33 o 
  -9   7  20       82.56       49.34     18.36 o 
  -8   7  20       50.58       85.52     16.78 o 
  -7   7  20       11.57       14.59     12.86 o 
  -6   7  20      516.46      514.76     32.60 o 
  -5   7  20     3274.95     3224.11    121.93 o 
  -4   7  20      386.51      378.25     29.16 o 
  -3   7  20      329.52      274.59     33.91 o 
  -2   7  20     1307.70     1311.96     55.22 o 
  -1   7  20      646.85      648.80     51.68 o 
   0   7  20      218.37      143.88     29.95 o 
   1   7  20     1006.98     1066.19     65.42 o 
   2   7  20       58.72       33.93     23.42 o 
   3   7  20       28.02       71.02     28.62 o 
   4   7  20      822.61      808.99     66.19 o 
   5   7  20       76.09       34.36     46.47 o 
   6   7  20       78.07       61.42     37.77 o 
   7   7  20      741.70      565.38     76.10 o 
 -15   8  20      146.93      123.92     48.93 o 
 -14   8  20      828.61      685.91     83.79 o 
 -13   8  20      461.42      545.37     76.68 o 
 -12   8  20      240.12      271.35     43.77 o 
 -11   8  20       39.11       43.79     27.56 o 
 -10   8  20       34.90       45.28     26.16 o 
  -9   8  20      581.43      633.18     48.51 o 
  -8   8  20       45.14       45.25     18.14 o 
  -7   8  20       55.72       86.39     21.20 o 
  -6   8  20       74.88      102.19     21.51 o 
  -5   8  20     2306.32     2293.45     69.86 o 
  -4   8  20      566.22      566.09     39.88 o 
  -3   8  20     1899.36     1798.13     76.30 o 
  -2   8  20       24.01       32.00     22.32 o 
  -1   8  20     1015.37      971.58     63.36 o 
   0   8  20      429.09      389.98     45.61 o 
   1   8  20      225.94      302.85     43.27 o 
   2   8  20      756.58      763.64     63.46 o 
   3   8  20       53.22       -3.58     23.39 o 
   4   8  20      219.12      300.41     46.30 o 
   5   8  20       57.37       49.11     53.60 o 
   6   8  20       58.65       74.64     39.36 o 
   7   8  20      134.18      129.27     80.74 o 
   8   8  20      226.10      221.24     80.37 o 
 -17   9  20       18.04       -2.21     55.30 o 
 -16   9  20       38.03        0.74     50.14 o 
 -15   9  20      402.00      155.58     71.52 o 
 -14   9  20       84.14      139.36     64.15 o 
 -13   9  20      362.94      449.10     70.54 o 
 -12   9  20      435.29      552.23     95.85 o 
 -11   9  20       65.37       22.47     31.69 o 
 -10   9  20      414.55      561.79     70.61 o 
  -9   9  20      557.03      432.00     62.78 o 
  -8   9  20      562.53      551.64     42.95 o 
  -7   9  20       81.27       53.28     21.77 o 
  -6   9  20     1681.91     1881.39    152.17 o 
  -5   9  20      600.90      668.72     65.25 o 
  -4   9  20     1402.46     1494.84    118.98 o 
  -3   9  20      281.83      362.25     43.76 o 
  -2   9  20       51.93        5.78     22.30 o 
  -1   9  20      218.57      182.97     34.53 o 
   0   9  20      629.69      700.19     60.11 o 
   1   9  20      205.57      247.19     40.91 o 
   2   9  20      841.94      681.56     63.87 o 
   3   9  20      399.96      361.75     72.58 o 
   4   9  20       49.75       31.06     30.71 o 
   5   9  20       80.22       67.23     38.84 o 
   6   9  20      305.22      313.30     62.71 o 
   7   9  20      185.37      225.73     59.84 o 
   8   9  20       75.05      100.05     52.69 o 
 -15  10  20      636.60      629.68    117.24 o 
 -14  10  20      525.31      445.13     73.07 o 
 -13  10  20       39.08       -6.40     31.39 o 
 -12  10  20      196.14      260.98     69.68 o 
 -11  10  20      242.45      214.24     51.19 o 
 -10  10  20      244.69      137.14     42.41 o 
  -9  10  20      423.17      521.78    129.40 o 
  -8  10  20       40.47       43.81     66.36 o 
  -7  10  20      557.87      510.31     51.83 o 
  -6  10  20     1120.69     1078.68     73.91 o 
  -5  10  20     2433.60     2319.77     90.18 o 
  -4  10  20      110.66      115.42     30.48 o 
  -3  10  20       28.80       38.14     28.80 o 
  -2  10  20      750.87      818.48     63.85 o 
  -1  10  20      203.26      178.25     36.16 o 
   0  10  20      164.10      178.61     56.35 o 
   1  10  20     1158.33     1189.85     80.25 o 
   2  10  20      967.72     1076.38     78.82 o 
   3  10  20      326.90      271.16     48.11 o 
   4  10  20      388.82      387.11     55.45 o 
   5  10  20      114.64      155.17     76.31 o 
   6  10  20      123.74      105.32     52.36 o 
   7  10  20       60.09        9.24     40.86 o 
 -15  11  20      259.56      288.30    101.75 o 
 -14  11  20      325.47      341.39    101.75 o 
 -13  11  20      115.11       95.12     64.15 o 
 -12  11  20      125.98        0.00     53.09 o 
 -11  11  20     1173.56     1137.71    146.73 o 
 -10  11  20      234.60      286.09     78.89 o 
  -9  11  20       68.11       92.17     56.77 o 
  -8  11  20       40.83       44.24     50.14 o 
  -7  11  20       30.16       41.10     25.89 o 
  -6  11  20       33.40       45.81     26.81 o 
  -5  11  20      114.56      159.84     36.88 o 
  -4  11  20      813.93      805.80     63.52 o 
  -3  11  20       55.27       86.41     51.58 o 
  -2  11  20      846.93      875.97     68.04 o 
  -1  11  20     1128.51     1213.69     79.34 o 
   0  11  20        2.36       30.50     28.74 o 
   1  11  20      126.71      113.56     36.85 o 
   2  11  20      727.10      784.43     95.96 o 
   3  11  20      338.61      451.88     73.31 o 
   4  11  20      230.92      177.80     78.53 o 
   5  11  20       95.99      163.07     53.62 o 
   6  11  20       84.71      152.01     55.39 o 
 -15  12  20      228.28      340.65    107.65 o 
 -14  12  20      102.27        3.69     61.20 o 
 -13  12  20      176.40       75.95     66.36 o 
 -12  12  20        4.44      -19.91     42.77 o 
 -11  12  20      129.61      165.16     73.73 o 
 -10  12  20      215.47      261.02     78.89 o 
  -9  12  20      448.09      342.12     86.27 o 
  -8  12  20      254.62      245.53     75.95 o 
  -7  12  20       35.71       46.06     27.05 o 
  -6  12  20      529.76      516.40     54.10 o 
  -5  12  20       75.06       67.21     29.01 o 
  -4  12  20      210.09      211.96     40.45 o 
  -3  12  20      403.49      301.99     47.54 o 
  -2  12  20      965.38      904.58     72.67 o 
  -1  12  20      124.89      125.70     37.90 o 
   0  12  20      404.16      333.18     75.75 o 
   1  12  20       41.26       56.21     36.36 o 
   2  12  20      140.34      235.46     54.98 o 
   3  12  20      471.58      603.73     98.85 o 
   4  12  20      149.82      110.79     65.99 o 
 -16  13  20       53.69       66.36     77.42 o 
 -15  13  20       98.86        9.59     65.62 o 
 -14  13  20      145.94      162.21     79.63 o 
 -13  13  20      128.42      158.53     82.58 o 
 -12  13  20      182.33      128.30     76.68 o 
 -11  13  20      116.77       58.99     66.36 o 
 -10  13  20       39.15       71.52     64.15 o 
  -9  13  20      388.74      364.24     90.69 o 
  -8  13  20      455.61      404.83     74.23 o 
  -7  13  20      466.49      518.06    110.46 o 
  -6  13  20       77.81      100.77     47.50 o 
  -5  13  20       65.29       62.23     32.09 o 
  -4  13  20       47.05       45.89     30.90 o 
  -3  13  20      305.43      281.02     47.34 o 
  -2  13  20      732.22      668.25     72.70 o 
  -1  13  20       40.18       34.07     33.59 o 
   0  13  20        8.41       70.64     36.24 o 
   1  13  20       37.76      -26.64     38.26 o 
   2  13  20       79.92       89.05     41.60 o 
   3  13  20      180.17      234.31     60.55 o 
 -15  14  20      115.09      -13.27     67.10 o 
 -14  14  20      553.56      719.64    148.20 o 
 -13  14  20      140.92      169.59     81.84 o 
 -12  14  20      104.83       79.63     66.36 o 
 -11  14  20      309.99      248.48     87.01 o 
 -10  14  20      513.94      595.03    117.24 o 
  -9  14  20       82.14       21.57     46.47 o 
  -8  14  20      832.82      773.53    150.42 o 
  -7  14  20      743.69      777.07     67.23 o 
  -6  14  20       60.86      101.41     37.10 o 
  -5  14  20       89.09      123.96     38.20 o 
  -4  14  20      397.77      381.93     63.26 o 
  -3  14  20      323.99      335.98     53.49 o 
  -2  14  20      143.93      132.04     43.60 o 
  -1  14  20       30.62       52.88     38.43 o 
   0  14  20        0.20      -20.90     33.20 o 
   1  14  20       49.12       10.83     37.49 o 
 -15  15  20       19.01        1.47     72.26 o 
 -14  15  20      116.68       43.50     66.36 o 
 -13  15  20      100.64       65.62     70.05 o 
 -12  15  20      235.16      293.46     93.64 o 
 -11  15  20      257.29      260.28     93.64 o 
 -10  15  20      635.43      528.09    142.31 o 
  -9  15  20      405.83      537.78     84.51 o 
  -8  15  20      145.76      147.93     56.41 o 
  -7  15  20      133.76      162.31     41.26 o 
  -6  15  20      301.84      252.33     45.70 o 
  -5  15  20      121.38      131.70     59.54 o 
  -4  15  20      247.42      176.33     44.58 o 
  -3  15  20      474.79      422.53     60.00 o 
  -2  15  20       78.04       91.79     52.74 o 
  -1  15  20       50.89       34.25     37.63 o 
   0  15  20       28.21        6.91     42.71 o 
 -13  16  20       53.54       60.46     64.15 o 
 -12  16  20       82.49       57.51     71.52 o 
 -11  16  20       92.01      152.63     78.16 o 
 -10  16  20       27.39       30.97     66.36 o 
  -9  16  20       37.99       57.51     65.62 o 
  -8  16  20      220.65      277.97     92.17 o 
  -7  16  20      182.04      117.24     48.65 o 
  -6  16  20      116.92       41.69     50.88 o 
  -5  16  20       99.24       16.11     40.42 o 
  -4  16  20      152.27      138.98     53.42 o 
  -3  16  20      187.94      112.07     56.77 o 
 -11  17  20       41.07       22.86     60.46 o 
 -10  17  20       18.71       51.61     65.62 o 
  -9  17  20       18.95      -39.08     56.77 o 
  -8  17  20       77.31       52.35     65.62 o 
  -7  17  20       55.46       58.31     43.39 o 
  -6  17  20       87.14       48.47     61.94 o 
   0   0  21     1963.85     1991.80     68.16 o 
  -1   1  21    25825.30    24995.92    255.29 o 
   0   1  21    32102.62    30825.44    245.88 o 
   1   1  21       90.84       84.53     15.72 o 
  -3   2  21     6082.20     5894.29     75.23 o 
  -2   2  21    13558.67    12895.78    132.47 o 
  -1   2  21      101.49      108.37     13.20 o 
   0   2  21     9243.76     8933.52     94.75 o 
   1   2  21     9606.89     9395.68     97.72 o 
   2   2  21       15.22       11.28     11.62 o 
  -5   3  21     5287.83     5216.32     78.77 o 
  -4   3  21     9366.62     9280.43    112.05 o 
  -3   3  21     2922.07     2914.28     53.05 o 
  -2   3  21     6148.51     6078.27     90.64 o 
  -1   3  21     9522.30     9239.62    110.77 o 
   0   3  21     1027.73     1040.26     27.37 o 
   1   3  21     5610.78     5454.22     79.15 o 
   2   3  21     8246.80     8085.75    104.36 o 
   3   3  21      249.96      247.71     20.97 o 
  -7   4  21     5733.82     5764.18     91.73 o 
  -6   4  21     5879.58     5664.26     83.29 o 
  -5   4  21      492.55      522.79     25.87 o 
  -4   4  21     8456.26     8474.09    106.74 o 
  -3   4  21     9298.73     8963.04    111.13 o 
  -2   4  21       14.71       13.05     12.72 o 
  -1   4  21     5676.07     5682.06     74.71 o 
   0   4  21    12812.45    12464.34    141.45 o 
   1   4  21      623.89      609.91     29.96 o 
   2   4  21     1187.21     1269.22     43.13 o 
   3   4  21    11174.85    10937.39    141.51 o 
   4   4  21      217.99      243.24     25.99 o 
  -9   5  21     4603.19     4601.42     98.11 o 
  -8   5  21     5878.08     5851.46    107.77 o 
  -7   5  21       34.60       32.29     12.72 o 
  -6   5  21     3363.81     3494.86     69.20 o 
  -5   5  21    25071.97    24622.49    261.77 o 
  -4   5  21      496.70      497.80     27.09 o 
  -3   5  21     5180.28     5245.38     82.21 o 
  -2   5  21     8510.96     8431.47    149.59 o 
  -1   5  21      623.06      624.84     32.37 o 
   0   5  21     9159.41     9488.13    149.35 o 
   1   5  21     8992.43     8739.23    142.33 o 
   2   5  21       67.58       46.90     16.52 o 
   3   5  21     1317.92     1531.79     62.16 o 
   4   5  21    10675.04    10576.64    223.05 o 
   5   5  21       37.12       52.77     23.32 o 
 -11   6  21     2934.21     3032.87    101.47 o 
 -10   6  21     7293.27     7276.17    133.50 o 
  -9   6  21      825.17      749.48     41.39 o 
  -8   6  21      706.08      769.62     34.69 o 
  -7   6  21     5901.27     5818.02     92.64 o 
  -6   6  21      544.94      615.14     30.34 o 
  -5   6  21     3331.79     3368.62     69.92 o 
  -4   6  21     5836.30     5671.83    104.65 o 
  -3   6  21      245.92      233.39     27.47 o 
  -2   6  21     1191.82     1202.03     54.80 o 
  -1   6  21     8984.29     8821.25    129.47 o 
   0   6  21       71.32       47.58     19.84 o 
   1   6  21     3490.26     3607.82    150.51 o 
   2   6  21     5754.16     5583.72    147.76 o 
   3   6  21      312.52      315.36     44.72 o 
   4   6  21     3250.97     3362.93    105.25 o 
   5   6  21     4439.03     4468.57    112.30 o 
   6   6  21      130.53      105.43     43.28 o 
 -13   7  21     1869.20     1757.19    117.58 o 
 -12   7  21     4565.36     4764.96    342.86 o 
 -11   7  21      143.18      131.92     32.82 o 
 -10   7  21     2874.37     2991.87    108.62 o 
  -9   7  21     6236.38     6052.34    127.31 o 
  -8   7  21     1147.43     1092.02     62.05 o 
  -7   7  21        2.28        7.14     12.03 o 
  -6   7  21     5965.57     5691.61    107.09 o 
  -5   7  21       32.31       29.79     15.96 o 
  -4   7  21     5828.24     5679.60    106.79 o 
  -3   7  21    11147.72    11229.68    192.32 o 
  -2   7  21       52.00       29.72     18.07 o 
  -1   7  21     3479.13     3477.78    108.70 o 
   0   7  21     1333.73     1287.16     69.99 o 
   1   7  21     1685.81     1585.28     78.16 o 
   2   7  21     2714.29     2663.20     99.90 o 
   3   7  21     7033.30     6974.49    178.94 o 
   4   7  21      302.58      264.88     42.53 o 
   5   7  21     2887.59     3038.37    138.14 o 
   6   7  21     4406.88     4494.23    179.97 o 
   7   7  21       78.39       33.65     39.98 o 
 -15   8  21     1606.28     1561.68    120.87 o 
 -14   8  21     3168.39     3093.52    153.36 o 
 -13   8  21      161.03      142.61     63.78 o 
 -12   8  21      826.04      981.46     73.93 o 
 -11   8  21     5666.70     5603.93    161.22 o 
 -10   8  21      239.45      210.03     38.36 o 
  -9   8  21     1891.72     1856.16     72.98 o 
  -8   8  21     4193.35     4147.71    105.37 o 
  -7   8  21     1149.28     1147.26     58.60 o 
  -6   8  21      670.66      765.65     52.45 o 
  -5   8  21     5880.65     5900.43    123.76 o 
  -4   8  21      207.50      194.42     32.89 o 
  -3   8  21     1261.50     1418.51     71.29 o 
  -2   8  21     5604.35     5544.63    145.32 o 
  -1   8  21     1670.46     1529.10     74.62 o 
   0   8  21     3545.06     3655.22    117.74 o 
   1   8  21     4945.01     5191.78    146.17 o 
   2   8  21      106.57       63.12     28.20 o 
   3   8  21     1426.84     1519.06     86.91 o 
   4   8  21     1954.25     1867.02     99.14 o 
   5   8  21       58.36       58.42     32.16 o 
   6   8  21     1469.10     1530.74    115.02 o 
   7   8  21     3566.19     3737.40    171.33 o 
   8   8  21       60.11       49.74     46.77 o 
 -17   9  21      449.72      289.77     89.22 o 
 -16   9  21      612.60      578.81    115.02 o 
 -15   9  21       87.48       43.50     57.51 o 
 -14   9  21      737.87      825.81    124.61 o 
 -13   9  21     3310.96     3359.22    156.89 o 
 -12   9  21      119.61       44.23     75.95 o 
 -11   9  21     1913.76     1971.85    117.64 o 
 -10   9  21     7402.50     7524.06    298.62 o 
  -9   9  21      130.97      176.65     44.05 o 
  -8   9  21     1867.29     1941.69     73.87 o 
  -7   9  21     6265.62     6254.62    148.59 o 
  -6   9  21      817.69      748.28     51.75 o 
  -5   9  21     4601.32     4720.46    125.28 o 
  -4   9  21    10806.72    10539.59    221.80 o 
  -3   9  21      299.35      288.09     55.31 o 
  -2   9  21     2694.10     2542.54    160.88 o 
  -1   9  21     4937.77     4853.74    141.78 o 
   0   9  21        0.02       -3.26     23.42 o 
   1   9  21     2477.06     2496.22    175.97 o 
   2   9  21     3893.31     3819.03    131.63 o 
   3   9  21      262.66      313.14     48.68 o 
   4   9  21     1299.48     1306.87     89.03 o 
   5   9  21     2433.71     2388.67    135.99 o 
   6   9  21      173.25      184.17     93.64 o 
   7   9  21      267.93      293.74     64.80 o 
   8   9  21      637.05      555.65     86.02 o 
 -16  10  21      326.13      258.80     86.27 o 
 -15  10  21      875.68      804.43    129.77 o 
 -14  10  21       18.82       36.07     40.18 o 
 -13  10  21      935.90     1153.93    175.85 o 
 -12  10  21     2898.36     3044.12    149.17 o 
 -11  10  21        3.62       -2.36     31.71 o 
 -10  10  21     3119.55     3620.26    385.63 o 
  -9  10  21     7474.17     7661.59    240.86 o 
  -8  10  21      236.49      180.95     31.17 o 
  -7  10  21     2883.96     2770.13    118.34 o 
  -6  10  21     7340.62     7444.24    206.34 o 
  -5  10  21       37.48       27.09     26.12 o 
  -4  10  21     3248.95     3216.04    110.50 o 
  -3  10  21     7119.65     7057.01    176.54 o 
  -2  10  21       98.70       67.17     33.04 o 
  -1  10  21     2509.83     2466.62    166.03 o 
   0  10  21     5579.82     5763.90    164.38 o 
   1  10  21      175.72      203.33     41.83 o 
   2  10  21      932.63      999.20     78.10 o 
   3  10  21     2806.86     2925.51    144.01 o 
   4  10  21       67.67       22.98     33.04 o 
   5  10  21      522.76      526.72     77.59 o 
   6  10  21     1066.18     1200.69    110.55 o 
   7  10  21       12.43       14.31     42.86 o 
 -14  11  21     1324.29     1340.47    171.80 o 
 -13  11  21       19.22       26.54     57.51 o 
 -12  11  21      120.66      166.64     74.47 o 
 -11  11  21     1760.74     1517.43    165.16 o 
 -10  11  21        3.95       38.34     50.88 o 
  -9  11  21     1891.38     1931.08    174.01 o 
  -8  11  21     5644.09     5632.96    236.68 o 
  -7  11  21      141.39      127.94     58.25 o 
  -6  11  21     2918.86     3098.00    108.65 o 
  -5  11  21     4432.08     4157.75    266.09 o 
  -4  11  21      306.82      263.14     42.34 o 
  -3  11  21     1438.42     1593.10     86.40 o 
  -2  11  21     3837.36     3898.15    130.13 o 
  -1  11  21      171.26      150.74     39.02 o 
   0  11  21      331.87      275.01     47.15 o 
   1  11  21     1246.66     1218.27     85.57 o 
   2  11  21       19.43       62.53     34.73 o 
   3  11  21      845.21      804.60     89.37 o 
   4  11  21     1487.65     1611.91    120.65 o 
   5  11  21      157.71      123.76     50.21 o 
 -15  12  21       68.88      308.21    104.70 o 
 -14  12  21     1554.36     1654.58    190.23 o 
 -13  12  21      963.91      940.10    149.68 o 
 -12  12  21       25.90       27.28     53.09 o 
 -11  12  21      115.33       36.87     54.56 o 
 -10  12  21     2905.21     2762.79    204.24 o 
  -9  12  21      124.89      202.03     74.47 o 
  -8  12  21      817.19      676.13    116.50 o 
  -7  12  21     4572.05     4944.19    224.45 o 
  -6  12  21      128.30       76.17     31.64 o 
  -5  12  21     2850.28     2784.71    161.93 o 
  -4  12  21     1962.52     2005.99     93.97 o 
  -3  12  21      252.57      275.65     94.92 o 
  -2  12  21      919.10      824.92     71.47 o 
  -1  12  21     1264.30     1271.46    137.71 o 
   0  12  21       20.92       23.79     31.60 o 
   1  12  21      862.39      864.27    123.37 o 
   2  12  21     2488.13     2725.66    161.91 o 
   3  12  21       76.79       58.23     43.62 o 
   4  12  21      738.07      835.05     98.21 o 
 -16  13  21      778.21      718.90    144.52 o 
 -15  13  21     1378.15     1207.01    181.38 o 
 -14  13  21      265.88      119.45     79.63 o 
 -13  13  21      287.29      280.92     96.59 o 
 -12  13  21      952.50      966.64    150.42 o 
 -11  13  21       18.35       38.34     56.77 o 
 -10  13  21      901.76      917.98    141.57 o 
  -9  13  21     3356.77     3103.44    217.51 o 
  -8  13  21      152.56      235.85     61.61 o 
  -7  13  21     1881.78     1948.37     93.29 o 
  -6  13  21     4392.37     4205.53    137.65 o 
  -5  13  21       59.84       82.41     34.01 o 
  -4  13  21     1287.62     1436.57    129.18 o 
  -3  13  21     2796.65     2853.56    115.89 o 
  -2  13  21       18.02       -2.11     28.51 o 
  -1  13  21      837.77      844.53     99.82 o 
   0  13  21     1364.24     1568.77     99.29 o 
   1  13  21      215.69      211.24     64.56 o 
   2  13  21      938.21     1005.58     88.93 o 
   3  13  21      751.58      702.29     91.80 o 
 -15  14  21     1041.94     1475.40    201.29 o 
 -14  14  21     1051.50     1172.36    176.22 o 
 -13  14  21      259.05      253.64     92.17 o 
 -12  14  21     1555.12     1688.49    191.71 o 
 -11  14  21     1321.69     1315.40    168.11 o 
 -10  14  21       19.12       87.74     63.41 o 
  -9  14  21      731.22      812.31     99.32 o 
  -8  14  21     3185.11     3326.09    167.00 o 
  -7  14  21       74.40       80.66     33.64 o 
  -6  14  21     1435.42     1405.72     87.22 o 
  -5  14  21     2431.98     2501.47    128.85 o 
  -4  14  21       71.79       11.99     30.92 o 
  -3  14  21      846.83      876.72     77.07 o 
  -2  14  21     2508.89     2839.73    168.64 o 
  -1  14  21      212.40      124.21     45.28 o 
   0  14  21      424.36      367.94     59.21 o 
   1  14  21     1009.47     1042.90     90.77 o 
 -14  15  21     1038.84     1009.41    171.80 o 
 -13  15  21     1369.44     1298.44    182.86 o 
 -12  15  21       66.55      104.70     72.26 o 
 -11  15  21     1011.19     1115.59    163.69 o 
 -10  15  21      917.14      792.68    104.93 o 
  -9  15  21       86.11       99.52     50.79 o 
  -8  15  21     1630.22     1658.45    131.03 o 
  -7  15  21     3609.49     3505.73    183.45 o 
  -6  15  21      167.92      211.34     46.46 o 
  -5  15  21      519.66      483.55     61.45 o 
  -4  15  21     1469.82     1301.46    132.44 o 
  -3  15  21       74.31       12.54     36.46 o 
  -2  15  21      922.00      983.81     85.69 o 
  -1  15  21     1020.13     1081.34    170.06 o 
 -13  16  21      771.26      818.44    151.89 o 
 -12  16  21     1285.85     1317.61    182.86 o 
 -11  16  21        1.34      -12.64     45.56 o 
 -10  16  21      312.34      210.21    130.14 o 
  -9  16  21      599.67      557.87     86.64 o 
  -8  16  21       61.61       15.84     45.63 o 
  -7  16  21      263.33      191.37     53.81 o 
  -6  16  21     1063.74     1107.61     99.96 o 
  -5  16  21      155.75      108.96     51.26 o 
  -4  16  21      728.38      685.27    128.30 o 
  -3  16  21      752.24      867.42     98.27 o 
 -10  17  21       14.17      -24.33     61.20 o 
  -9  17  21      447.86      113.55     77.42 o 
  -8  17  21      646.07      485.17    114.29 o 
  -7  17  21       11.76       41.49     45.62 o 
  -1   1  22      102.12      119.16     12.44 o 
   0   1  22      344.10      403.13     20.92 o 
   1   1  22     1405.13     1391.68     31.30 o 
  -3   2  22       11.26       14.16     10.15 o 
  -2   2  22     1783.06     1785.84     41.07 o 
  -1   2  22     1414.56     1491.05     34.90 o 
   0   2  22     1833.75     1841.69     36.07 o 
   1   2  22      391.98      370.82     18.92 o 
   2   2  22      785.16      763.15     34.77 o 
  -5   3  22       71.98       76.40     17.93 o 
  -4   3  22     1571.27     1579.11     44.14 o 
  -3   3  22       70.65       79.22     13.52 o 
  -2   3  22        6.87        8.51     10.19 o 
  -1   3  22      385.97      393.06     24.10 o 
   0   3  22      639.37      585.80     26.89 o 
   1   3  22      238.58      279.32     20.73 o 
   2   3  22     1943.94     1880.76     44.05 o 
   3   3  22      673.48      726.29     30.62 o 
  -7   4  22      703.58      742.38     31.82 o 
  -6   4  22      223.97      239.56     20.02 o 
  -5   4  22      197.68      215.10     18.95 o 
  -4   4  22     1411.40     1372.42     37.56 o 
  -3   4  22     1581.62     1509.30     38.56 o 
  -2   4  22      776.72      723.67     28.97 o 
  -1   4  22      216.92      244.52     17.87 o 
   0   4  22      416.91      467.36     29.24 o 
   1   4  22      154.13      143.15     22.14 o 
   2   4  22     1263.46     1262.28     41.27 o 
   3   4  22       82.26      106.93     18.57 o 
   4   4  22       35.03       14.97     16.17 o 
  -9   5  22     1720.54     1806.68     59.14 o 
  -8   5  22      563.64      603.42     42.08 o 
  -7   5  22      750.49      732.99     35.22 o 
  -6   5  22     1413.86     1412.68     42.23 o 
  -5   5  22        0.02       29.75     13.49 o 
  -4   5  22      188.43      209.41     20.43 o 
  -3   5  22       63.14       91.88     15.08 o 
  -2   5  22     1964.98     1969.24     49.91 o 
  -1   5  22      142.73      161.19     17.91 o 
   0   5  22     2639.02     2670.04     62.83 o 
   1   5  22      146.78      182.56     21.30 o 
   2   5  22      818.25      879.11     46.92 o 
   3   5  22     1826.43     1825.35     78.65 o 
   4   5  22       18.67       44.10     20.95 o 
   5   5  22       52.15       59.39     21.96 o 
 -11   6  22      843.97      823.40     51.70 o 
 -10   6  22       30.82       37.40     18.38 o 
  -9   6  22      975.63      946.74     45.97 o 
  -8   6  22     1102.44     1026.27     39.38 o 
  -7   6  22      976.39      904.95     41.51 o 
  -6   6  22       33.93       40.94     13.76 o 
  -5   6  22     1388.95     1381.45     41.39 o 
  -4   6  22      225.25      231.79     25.37 o 
  -3   6  22      666.86      700.00     37.54 o 
  -2   6  22     1255.29     1341.08     49.18 o 
  -1   6  22      145.02      106.21     19.72 o 
   0   6  22      115.57       98.47     22.86 o 
   1   6  22      715.28      762.39     56.76 o 
   2   6  22      153.15      223.53     36.24 o 
   3   6  22      453.48      536.05     59.49 o 
   4   6  22     1056.89     1108.75     58.86 o 
   5   6  22      129.26      121.92     26.45 o 
   6   6  22      156.95      141.84     56.94 o 
 -13   7  22      321.12      403.03     64.42 o 
 -12   7  22      194.15      111.55     44.04 o 
 -11   7  22      319.58      259.79     42.78 o 
 -10   7  22      304.12      275.52     41.84 o 
  -9   7  22      996.33      977.04     46.04 o 
  -8   7  22      318.36      330.79     27.59 o 
  -7   7  22      967.41     1019.91     41.52 o 
  -6   7  22      990.38      983.62     49.03 o 
  -5   7  22      774.66      796.94     40.48 o 
  -4   7  22      669.26      615.62     36.96 o 
  -3   7  22       75.48       89.02     22.19 o 
  -2   7  22      809.83      799.91     42.52 o 
  -1   7  22      740.65      628.09     71.80 o 
   0   7  22      179.57      187.16     39.25 o 
   1   7  22       79.63       76.15     26.43 o 
   2   7  22        3.12       -5.31     42.89 o 
   3   7  22      122.86      136.63     33.17 o 
   4   7  22      100.89       63.13     31.59 o 
   5   7  22       34.53       20.83     23.36 o 
   6   7  22       55.05       84.44     41.88 o 
   7   7  22      334.45      254.38     58.14 o 
 -15   8  22      158.11      197.03     63.78 o 
 -14   8  22       30.35        8.77     34.90 o 
 -13   8  22        4.91        8.23     35.17 o 
 -12   8  22      449.00      365.35     51.79 o 
 -11   8  22      326.50      259.68     43.61 o 
 -10   8  22      945.35      934.50     70.23 o 
  -9   8  22      912.88      912.01     58.42 o 
  -8   8  22        9.14        1.43     14.23 o 
  -7   8  22      297.16      261.68     43.47 o 
  -6   8  22     1095.11     1082.30     52.01 o 
  -5   8  22      590.39      613.35     65.45 o 
  -4   8  22       37.27       28.23     18.33 o 
  -3   8  22     1823.72     1873.71     90.93 o 
  -2   8  22      140.00      145.14     51.59 o 
  -1   8  22       81.57       88.51     32.49 o 
   0   8  22      446.35      367.30     45.20 o 
   1   8  22      280.83      241.75     50.60 o 
   2   8  22       35.55       44.37     26.06 o 
   3   8  22      104.96      126.57     36.77 o 
   4   8  22        8.14       51.21     31.43 o 
   5   8  22      294.17      228.30     37.97 o 
   6   8  22      258.02      155.55     51.42 o 
   7   8  22      113.25      130.22     49.65 o 
   8   8  22      135.28       26.95     59.72 o 
 -16   9  22        7.25        4.42     47.19 o 
 -15   9  22      279.22      280.92     83.32 o 
 -14   9  22      398.70      449.77    102.49 o 
 -13   9  22      179.41      148.44     61.94 o 
 -12   9  22      547.77      444.36    141.57 o 
 -11   9  22      983.35      977.09     92.76 o 
 -10   9  22      135.98      125.26     97.33 o 
  -9   9  22      195.72      190.89     37.25 o 
  -8   9  22      866.79      826.57     54.09 o 
  -7   9  22     1002.80     1027.99     76.50 o 
  -6   9  22      960.94      951.06     58.87 o 
  -5   9  22     1718.11     1700.96     65.14 o 
  -4   9  22       19.96       12.53     20.27 o 
  -3   9  22      429.08      438.15     92.50 o 
  -2   9  22        1.40       33.97     30.42 o 
  -1   9  22      303.71      277.07     41.76 o 
   0   9  22       54.38       70.49     29.88 o 
   1   9  22     1418.23     1381.65     84.35 o 
   2   9  22       26.19       52.45     30.99 o 
   3   9  22       69.25       61.33     33.86 o 
   4   9  22      376.41      373.77     54.76 o 
   5   9  22       53.15       24.88     46.08 o 
   6   9  22      126.30      197.93     56.15 o 
   7   9  22      103.80       75.61     47.95 o 
 -16  10  22      227.25      221.20     87.74 o 
 -15  10  22        5.02        5.16     53.83 o 
 -14  10  22      273.36      280.19     87.74 o 
 -13  10  22      151.19       32.49     37.35 o 
 -12  10  22      544.84      639.76     80.03 o 
 -11  10  22       92.23       10.48     32.31 o 
 -10  10  22      634.26      748.73     69.91 o 
  -9  10  22      136.24      261.76     55.52 o 
  -8  10  22      914.35      918.50     70.51 o 
  -7  10  22      307.26      338.76     49.77 o 
  -6  10  22       27.51       49.70     30.97 o 
  -5  10  22       46.17       35.05     26.32 o 
  -4  10  22     1060.90     1074.35     70.31 o 
  -3  10  22      124.77      118.93     34.28 o 
  -2  10  22       36.12       30.26     26.42 o 
  -1  10  22     1411.12     1396.91     83.07 o 
   0  10  22      749.69      635.52     62.54 o 
   1  10  22      290.23      306.87     76.33 o 
   2  10  22      292.46      444.87     57.61 o 
   3  10  22      105.84       58.98     34.50 o 
   4  10  22      123.34      110.88     37.77 o 
   5  10  22      452.20      290.82     63.05 o 
   6  10  22       70.22       47.97     45.66 o 
 -14  11  22      128.41       88.48     71.52 o 
 -13  11  22      195.85      317.05    100.28 o 
 -12  11  22      301.41      349.50     92.90 o 
 -11  11  22      103.18      103.96     61.94 o 
 -10  11  22       92.05       53.09     64.15 o 
  -9  11  22      974.66     1016.78    138.62 o 
  -8  11  22      333.64      319.32     60.46 o 
  -7  11  22      318.81      397.38     61.57 o 
  -6  11  22      825.91      823.87     65.28 o 
  -5  11  22      134.62      150.10     57.97 o 
  -4  11  22       94.06       60.64     28.94 o 
  -3  11  22      117.44       77.46     40.31 o 
  -2  11  22       29.04       26.07     28.60 o 
  -1  11  22      284.14      357.31     57.77 o 
   0  11  22      131.50      108.87     39.05 o 
   1  11  22       40.82       48.24     33.11 o 
   2  11  22        0.12        7.94     29.59 o 
   3  11  22       91.31       74.12     39.46 o 
   4  11  22       77.80       89.83     47.12 o 
   5  11  22      156.20      114.30     51.36 o 
 -15  12  22      281.38      232.26     93.64 o 
 -14  12  22      133.69      104.70     73.73 o 
 -13  12  22        8.85       28.02     63.41 o 
 -12  12  22      123.41      169.59     75.21 o 
 -11  12  22      293.04      314.10     92.90 o 
 -10  12  22      540.51      608.30    115.02 o 
  -9  12  22      562.70      687.93    123.13 o 
  -8  12  22      439.31      416.59     98.07 o 
  -7  12  22      189.77      213.16     39.55 o 
  -6  12  22      161.17      117.19     35.14 o 
  -5  12  22       40.23        5.87     25.96 o 
  -4  12  22        7.12       -6.62     26.26 o 
  -3  12  22       78.17       56.28     32.41 o 
  -2  12  22      311.35      358.65     53.43 o 
  -1  12  22       41.50        8.50     28.57 o 
   0  12  22        3.02      -10.63     27.63 o 
   1  12  22        3.16       -0.65     30.18 o 
   2  12  22       81.91      103.96     41.68 o 
   3  12  22      155.09      124.07     43.85 o 
   4  12  22      200.64      205.88     63.41 o 
 -15  13  22       39.43      -19.91     56.77 o 
 -14  13  22      116.88      123.13     81.11 o 
 -13  13  22       74.90       27.28     62.67 o 
 -12  13  22        9.40       -2.21     56.77 o 
 -11  13  22      202.89      239.63     84.79 o 
 -10  13  22      143.65      211.61     81.84 o 
  -9  13  22      173.95      147.47     69.31 o 
  -8  13  22        7.40      -33.92     33.92 o 
  -7  13  22      311.36      339.52     50.16 o 
  -6  13  22       51.08       45.70     32.31 o 
  -5  13  22      285.72      350.29     51.05 o 
  -4  13  22      392.91      402.74     55.65 o 
  -3  13  22      109.85      149.70     50.22 o 
  -2  13  22        0.05       -2.99     29.78 o 
  -1  13  22        3.90       25.03     32.06 o 
   0  13  22       70.85       77.79     38.11 o 
   1  13  22      113.78      140.23     44.03 o 
   2  13  22      311.62      310.10     58.34 o 
 -15  14  22      136.99      102.49     84.06 o 
 -14  14  22        1.19       36.87     70.05 o 
 -13  14  22      115.89      164.43     85.53 o 
 -12  14  22      132.13      119.45     73.00 o 
 -11  14  22      131.39       61.94     59.72 o 
 -10  14  22      279.22      207.93     78.16 o 
  -9  14  22      383.30      368.48     73.07 o 
  -8  14  22       31.20       -1.56     40.36 o 
  -7  14  22      340.67      330.11     50.57 o 
  -6  14  22      266.67      320.04     51.13 o 
  -5  14  22       54.60       52.06     34.70 o 
  -4  14  22      124.62      106.27     43.12 o 
  -3  14  22       90.81       35.58     33.20 o 
  -2  14  22       84.51       42.14     36.33 o 
  -1  14  22      106.93       99.13     41.16 o 
   0  14  22     1142.00     1264.62     95.57 o 
   1  14  22      173.74      177.37     50.92 o 
 -14  15  22      136.34       89.95     83.32 o 
 -13  15  22       37.00       46.45     72.26 o 
 -12  15  22      290.49      294.93    101.01 o 
 -11  15  22       43.07      -28.02     50.14 o 
 -10  15  22        4.51      -15.64     45.82 o 
  -9  15  22      273.04      226.65     82.58 o 
  -8  15  22      159.14      140.20     73.36 o 
  -7  15  22      114.37       71.33     46.88 o 
  -6  15  22      125.66      142.34     41.00 o 
  -5  15  22      439.91      445.88     61.01 o 
  -4  15  22       78.94       43.86     37.22 o 
  -3  15  22      158.97      153.00     47.35 o 
  -2  15  22      316.71      304.72     73.73 o 
  -1  15  22      170.21      179.75     77.90 o 
 -12  16  22       15.22       12.52     54.79 o 
 -11  16  22       42.09      122.65     58.92 o 
 -10  16  22      215.91      288.57     71.32 o 
  -9  16  22        7.20       48.05     53.47 o 
  -8  16  22      143.39      184.21     71.15 o 
  -7  16  22      115.72       76.13     41.34 o 
  -6  16  22       64.45      104.46     41.56 o 
  -5  16  22      153.74      196.87     78.16 o 
  -4  16  22      208.19      300.26     77.42 o 
  -1   1  23     1013.39     1021.97     29.21 o 
   0   1  23      631.53      622.76     25.13 o 
   1   1  23       94.45       79.01     11.47 o 
  -3   2  23      896.18      915.41     32.01 o 
  -2   2  23      468.19      453.58     24.25 o 
  -1   2  23       92.27       77.67     13.17 o 
   0   2  23      211.47      233.54     16.17 o 
   1   2  23     1625.67     1597.99     40.18 o 
   2   2  23       94.25       93.05     15.02 o 
  -5   3  23     1864.73     1910.42     45.18 o 
  -4   3  23      353.58      299.06     28.43 o 
  -3   3  23      196.17      188.69     17.91 o 
  -2   3  23      912.99      828.62     34.19 o 
  -1   3  23     1615.03     1552.40     35.26 o 
   0   3  23      158.13      162.90     16.99 o 
   1   3  23      102.01       65.03     18.21 o 
   2   3  23     1469.79     1392.20     58.53 o 
   3   3  23       57.72       37.99     12.54 o 
  -7   4  23      348.91      364.65     24.74 o 
  -6   4  23     1733.18     1754.45     44.21 o 
  -5   4  23      142.65      158.41     16.93 o 
  -4   4  23     1208.41     1207.33     41.83 o 
  -3   4  23      348.25      326.04     22.41 o 
  -2   4  23       94.20       93.03     14.34 o 
  -1   4  23       91.28       83.45     13.12 o 
   0   4  23       35.31       20.89     12.87 o 
   1   4  23      793.33      860.07     36.09 o 
   2   4  23     2181.91     2156.02     53.01 o 
   3   4  23      319.95      297.48     25.81 o 
   4   4  23      395.03      394.00     37.19 o 
  -9   5  23      251.54      263.03     43.21 o 
  -8   5  23       48.35       24.33     16.76 o 
  -7   5  23      273.49      275.21     24.31 o 
  -6   5  23      919.02      937.13     47.21 o 
  -5   5  23     3183.32     3115.01     63.64 o 
  -4   5  23      155.82      161.36     18.69 o 
  -3   5  23     1846.76     1784.48     43.48 o 
  -2   5  23     1432.59     1470.27     41.48 o 
  -1   5  23      759.65      775.13     34.07 o 
   0   5  23       19.01       48.05     15.56 o 
   1   5  23      343.77      315.20     26.68 o 
   2   5  23      528.30      577.72     37.69 o 
   3   5  23      176.98      171.46     35.76 o 
   4   5  23      258.81      321.64     35.29 o 
   5   5  23      612.32      593.54     62.15 o 
 -11   6  23      999.96     1041.20     57.69 o 
 -10   6  23      138.47      154.44     64.40 o 
  -9   6  23      134.03      123.77     22.64 o 
  -8   6  23       13.63       19.22     13.65 o 
  -7   6  23        2.26        1.55     12.13 o 
  -6   6  23      411.52      425.95     28.61 o 
  -5   6  23      951.58      968.70     37.66 o 
  -4   6  23     1686.12     1755.95     59.36 o 
  -3   6  23       61.69       78.83     16.02 o 
  -2   6  23     2182.82     2095.76     73.76 o 
  -1   6  23      335.48      378.47     38.42 o 
   0   6  23     1789.09     1758.79     65.08 o 
   1   6  23      240.32      198.65     35.18 o 
   2   6  23      926.50     1016.55     55.64 o 
   3   6  23        3.26       -5.04     17.71 o 
   4   6  23     1592.22     1657.71     80.35 o 
   5   6  23       64.53      111.71     27.49 o 
   6   6  23      643.60      709.48     68.68 o 
 -13   7  23      117.25      131.74     47.01 o 
 -12   7  23      185.19      116.69     41.93 o 
 -11   7  23      104.64      154.89     35.98 o 
 -10   7  23       50.17       63.55     35.42 o 
  -9   7  23       65.42       46.28     20.25 o 
  -8   7  23       28.94       11.33     14.39 o 
  -7   7  23      113.36      111.54     25.36 o 
  -6   7  23        1.19       17.64     13.70 o 
  -5   7  23      270.46      270.53     29.73 o 
  -4   7  23      369.03      335.10     30.05 o 
  -3   7  23      315.34      343.62     40.66 o 
  -2   7  23      523.65      511.12     41.57 o 
  -1   7  23      234.32      301.93     40.76 o 
   0   7  23     1155.71     1042.03     67.33 o 
   1   7  23       62.30       61.39     26.26 o 
   2   7  23      552.85      669.96     60.68 o 
   3   7  23     1310.03     1354.91     82.36 o 
   4   7  23      554.85      610.16     48.93 o 
   5   7  23      274.02      244.64     35.16 o 
   6   7  23       47.10       57.79     61.94 o 
   7   7  23      160.49      130.69     51.48 o 
 -15   8  23      162.45      161.62     55.52 o 
 -14   8  23      136.21       88.58     45.69 o 
 -13   8  23      150.20      120.65     45.80 o 
 -12   8  23      461.55      394.03     64.90 o 
 -11   8  23      170.47      152.56     36.48 o 
 -10   8  23       62.27       95.05     30.78 o 
  -9   8  23      277.31      318.54     30.30 o 
  -8   8  23      612.36      678.92     46.08 o 
  -7   8  23       28.42       14.26     27.78 o 
  -6   8  23       17.12       53.55     20.66 o 
  -5   8  23       45.87       52.24     19.79 o 
  -4   8  23      390.60      392.57     37.75 o 
  -3   8  23      175.73       87.97     23.43 o 
  -2   8  23      905.83      903.63     63.78 o 
  -1   8  23       67.64       66.97     39.42 o 
   0   8  23      730.26      726.28     96.80 o 
   1   8  23     1432.71     1429.70     82.46 o 
   2   8  23      429.65      380.75     50.63 o 
   3   8  23      200.91      146.74     37.90 o 
   4   8  23      466.93      500.98     48.07 o 
   5   8  23      191.44      150.97     33.29 o 
   6   8  23      149.36       82.52     50.14 o 
   7   8  23      153.31       74.19     46.32 o 
   8   8  23       22.30      -14.38     39.31 o 
 -16   9  23       56.44       47.19     60.46 o 
 -15   9  23       21.59      -12.53     46.45 o 
 -14   9  23      721.17      656.96    120.19 o 
 -13   9  23       76.60       83.32     53.83 o 
 -12   9  23       74.22        4.02     31.87 o 
 -11   9  23      283.75      150.13     46.26 o 
 -10   9  23      134.02      184.73     48.22 o 
  -9   9  23     1530.59     1440.87    132.11 o 
  -8   9  23      255.04      290.94     33.07 o 
  -7   9  23       59.66       62.44     31.05 o 
  -6   9  23      132.49      109.26     30.55 o 
  -5   9  23      238.76      216.29     30.35 o 
  -4   9  23      250.87      279.57     35.87 o 
  -3   9  23        3.40       15.63     22.43 o 
  -2   9  23      549.26      675.92     60.08 o 
  -1   9  23     1431.05     1526.33     82.93 o 
   0   9  23     1076.87     1047.52     74.02 o 
   1   9  23       98.11       79.22     31.26 o 
   2   9  23      251.91      244.94     43.71 o 
   3   9  23       87.47       56.89     31.11 o 
   4   9  23      110.21      123.42     39.50 o 
   5   9  23      226.27      321.21     55.75 o 
   6   9  23        3.77        7.84     40.10 o 
   7   9  23      353.56      295.76     75.58 o 
 -16  10  23      119.09      -46.45     46.45 o 
 -15  10  23      107.65      106.91     67.83 o 
 -14  10  23      285.97      131.25     66.36 o 
 -13  10  23      913.84      928.43     99.84 o 
 -12  10  23       92.31       97.85     42.08 o 
 -11  10  23       57.83       51.61     85.16 o 
 -10  10  23      477.58      439.87     57.36 o 
  -9  10  23      140.43      117.37     80.00 o 
  -8  10  23       65.58       62.52     24.94 o 
  -7  10  23       44.73       25.73     49.03 o 
  -6  10  23      134.00      154.39     40.92 o 
  -5  10  23      616.08      536.34     54.67 o 
  -4  10  23     1590.44     1428.68    125.59 o 
  -3  10  23     1303.27     1231.07     77.17 o 
  -2  10  23      415.50      319.59     60.56 o 
  -1  10  23      106.92      115.55     35.11 o 
   0  10  23        6.99       30.19     28.49 o 
   1  10  23      294.21      146.82     38.22 o 
   2  10  23       76.65       94.47     36.81 o 
   3  10  23      408.88      484.86     84.56 o 
   4  10  23      182.37      150.08     43.58 o 
   5  10  23      321.16      232.10     61.81 o 
   6  10  23      147.72      140.57     71.89 o 
 -14  11  23      121.93      121.66     69.31 o 
 -13  11  23       58.10      117.34     47.28 o 
 -12  11  23      104.67       58.34     40.42 o 
 -11  11  23        0.32       28.02     53.83 o 
 -10  11  23       60.32       88.48     60.46 o 
  -9  11  23      296.45      122.40     64.89 o 
  -8  11  23      164.89      155.24     42.40 o 
  -7  11  23      100.35      155.93     40.32 o 
  -6  11  23      979.99      982.02     69.60 o 
  -5  11  23       68.75       86.93     30.54 o 
  -4  11  23      548.00      455.96     53.54 o 
  -3  11  23      191.04      187.56     41.04 o 
  -2  11  23      260.27      274.54     46.60 o 
  -1  11  23      282.23      363.65     51.61 o 
   0  11  23      166.30      200.80     43.90 o 
   1  11  23      228.39      226.81     45.78 o 
   2  11  23      108.09      104.49     39.67 o 
   3  11  23      215.96      180.02     46.49 o 
   4  11  23      373.95      406.55     61.44 o 
   5  11  23       60.80       96.19     50.38 o 
 -15  12  23       17.68       81.84     70.05 o 
 -14  12  23      264.88      239.63     91.43 o 
 -13  12  23      142.72      103.23     70.05 o 
 -12  12  23      272.18      171.06     77.42 o 
 -11  12  23      109.32       15.48     50.88 o 
 -10  12  23       96.66       42.03     55.30 o 
  -9  12  23       78.37       24.33     53.83 o 
  -8  12  23      486.18      556.69    109.86 o 
  -7  12  23      192.37      168.48     39.04 o 
  -6  12  23      654.46      705.62     62.95 o 
  -5  12  23      285.31      275.22     44.86 o 
  -4  12  23      481.40      557.16     60.75 o 
  -3  12  23       90.50      103.44     36.91 o 
  -2  12  23       80.55       81.20     35.27 o 
  -1  12  23      238.97      280.05     53.50 o 
   0  12  23        0.40       47.41     34.80 o 
   1  12  23      141.72      147.54     44.08 o 
   2  12  23      592.99      714.08     75.30 o 
   3  12  23        8.42       41.06     38.34 o 
   4  12  23      251.43      237.63     63.79 o 
 -15  13  23       38.84        7.37     59.72 o 
 -14  13  23       77.46       24.33     68.57 o 
 -13  13  23      121.61      104.70     70.78 o 
 -12  13  23      140.52      182.12     77.42 o 
 -11  13  23       57.97      123.13     73.00 o 
 -10  13  23      915.48      728.49    130.51 o 
  -9  13  23       75.30      115.02     64.15 o 
  -8  13  23      148.72      211.23     61.20 o 
  -7  13  23      126.45      122.22     37.20 o 
  -6  13  23       49.21      103.55     33.99 o 
  -5  13  23      187.39      305.18     49.92 o 
  -4  13  23      119.43       77.91     36.60 o 
  -3  13  23      422.20      432.40     57.64 o 
  -2  13  23      106.04       95.03     50.25 o 
  -1  13  23      134.22      106.03     38.85 o 
   0  13  23       23.31       35.04     34.44 o 
   1  13  23       65.11       52.33     38.46 o 
   2  13  23      220.93      304.20     62.32 o 
 -15  14  23      549.75      523.51    130.51 o 
 -14  14  23        4.55       34.65     68.57 o 
 -13  14  23       74.74       80.37     75.95 o 
 -12  14  23      271.24      218.25     93.64 o 
 -11  14  23      120.27       14.01     55.30 o 
 -10  14  23      297.63      161.48     76.68 o 
  -9  14  23      712.19      780.49    155.95 o 
  -8  14  23      130.33       70.18     50.14 o 
  -7  14  23      157.04      136.80     58.49 o 
  -6  14  23      141.00      161.27     43.11 o 
  -5  14  23      212.55      189.04     81.05 o 
  -4  14  23      184.15      106.36     38.18 o 
  -3  14  23      224.51      238.65     50.00 o 
  -2  14  23      606.10      681.43     72.76 o 
  -1  14  23       67.20       73.01     39.77 o 
   0  14  23      298.41      296.57     54.75 o 
   1  14  23       18.24      112.34     52.79 o 
 -14  15  23      556.91      522.77    131.25 o 
 -13  15  23       41.51        8.11     67.10 o 
 -12  15  23       19.27      -25.07     58.99 o 
 -11  15  23      541.24      821.39    147.47 o 
 -10  15  23      104.14      100.04     75.21 o 
  -9  15  23       20.42       27.41     46.77 o 
  -8  15  23      159.29      242.12     64.42 o 
  -7  15  23      146.02      185.62     43.94 o 
  -6  15  23        3.01       28.24     37.66 o 
  -5  15  23      313.58      302.69     54.62 o 
  -4  15  23      378.24      314.59     89.73 o 
  -3  15  23        8.32       38.23     38.10 o 
  -2  15  23      237.26      196.46     50.26 o 
  -1  15  23       21.68       70.83     50.50 o 
 -12  16  23       72.87       13.93     54.66 o 
 -11  16  23       23.81       53.15     56.67 o 
 -10  16  23      124.89       81.89     93.64 o 
  -9  16  23       55.41       82.47     54.48 o 
  -8  16  23       22.80       36.76     50.20 o 
  -7  16  23      345.86      290.83     53.61 o 
  -6  16  23      147.59      148.90     46.84 o 
  -5  16  23       58.72       25.22     39.46 o 
  -4  16  23      260.68      197.06     49.89 o 
   0   0  24    28655.23    28074.09    383.60 o 
  -1   1  24     2373.32     2326.62     43.63 o 
   0   1  24     1697.94     1686.10     34.77 o 
   1   1  24    15068.10    14714.61    142.96 o 
  -3   2  24     1367.48     1257.02     55.24 o 
  -2   2  24     1201.03     1177.94     35.57 o 
  -1   2  24    15098.77    14675.15    151.89 o 
   0   2  24      297.58      300.60     18.61 o 
   1   2  24      633.04      595.43     28.15 o 
   2   2  24    11939.06    11809.29    138.74 o 
  -5   3  24     4562.55     4637.95     75.64 o 
  -4   3  24      343.60      360.15     24.52 o 
  -3   3  24    15243.72    15024.05    165.92 o 
  -2   3  24     1363.92     1333.67     37.45 o 
  -1   3  24      606.25      563.70     24.48 o 
   0   3  24    23899.80    22665.50    230.76 o 
   1   3  24      341.00      334.60     25.35 o 
   2   3  24     3432.61     3378.76     76.53 o 
   3   3  24     2598.43     2606.03     55.35 o 
  -7   4  24      789.03      757.51     33.56 o 
  -6   4  24      509.17      539.14     28.92 o 
  -5   4  24    19663.82    19223.21    205.40 o 
  -4   4  24     9561.05     9332.33    118.75 o 
  -3   4  24      331.79      396.94     24.43 o 
  -2   4  24    11855.11    11650.30    138.24 o 
  -1   4  24      355.02      405.40     24.72 o 
   0   4  24     4458.70     4482.91     79.92 o 
   1   4  24    20412.10    20174.31    229.16 o 
   2   4  24      880.20      947.91     47.37 o 
   3   4  24      201.03      202.55     23.91 o 
   4   4  24     2827.73     2876.94     85.51 o 
  -9   5  24     2931.50     2774.85     85.86 o 
  -8   5  24      111.48      114.22     20.19 o 
  -7   5  24     6906.58     6864.48    107.45 o 
  -6   5  24     3420.42     3463.19     69.19 o 
  -5   5  24       25.40       43.22     13.93 o 
  -4   5  24    19883.77    19533.71    206.73 o 
  -3   5  24     4583.94     4569.78     75.12 o 
  -2   5  24     3440.79     3411.83     80.33 o 
  -1   5  24    20372.30    20409.21    228.60 o 
   0   5  24      914.24      978.54     42.50 o 
   1   5  24      377.17      395.02     30.31 o 
   2   5  24     4290.55     4456.01    118.46 o 
   3   5  24     1728.11     1882.88     98.15 o 
   4   5  24     1031.61      941.39     77.90 o 
   5   5  24     7050.29     6940.29    150.82 o 
 -11   6  24     2099.06     2165.72     78.96 o 
 -10   6  24      108.91      164.86     29.13 o 
  -9   6  24     6727.45     6889.42    130.15 o 
  -8   6  24     1063.81     1001.22     41.18 o 
  -7   6  24      802.32      845.30     48.35 o 
  -6   6  24     9087.12     9114.31    128.55 o 
  -5   6  24     3365.02     3275.01     67.43 o 
  -4   6  24      480.99      493.11     34.74 o 
  -3   6  24     2598.05     2553.63     69.90 o 
  -2   6  24      805.50      871.85     43.03 o 
  -1   6  24      380.44      456.66     35.38 o 
   0   6  24     6034.77     5913.29    115.84 o 
   1   6  24      862.28      817.78     51.31 o 
   2   6  24       40.33       13.64     27.67 o 
   3   6  24     9069.29     9401.91    182.62 o 
   4   6  24     1555.86     1690.80     73.06 o 
   5   6  24      974.79     1005.20     81.31 o 
   6   6  24     2236.61     2260.99    110.02 o 
 -13   7  24      692.36      678.96     94.38 o 
 -12   7  24      166.29      225.89     53.67 o 
 -11   7  24     3710.03     3764.73    192.81 o 
 -10   7  24     4219.22     4214.67    106.87 o 
  -9   7  24      649.14      668.47     72.26 o 
  -8   7  24     4736.54     4873.54    108.32 o 
  -7   7  24     3450.59     3425.60     76.46 o 
  -6   7  24      758.20      820.84     51.50 o 
  -5   7  24     6876.41     6868.58    115.95 o 
  -4   7  24      854.62      824.53     43.87 o 
  -3   7  24      223.35      246.36     28.46 o 
  -2   7  24     4389.06     4483.29    130.37 o 
  -1   7  24      845.52      794.20     60.63 o 
   0   7  24      635.52      630.39     56.14 o 
   1   7  24     5654.55     5439.68    153.69 o 
   2   7  24     1911.07     1850.20     91.44 o 
   3   7  24     1578.41     1550.66     72.49 o 
   4   7  24     4755.29     4735.16    163.26 o 
   5   7  24        6.33       19.92     22.51 o 
   6   7  24      784.10      611.17     82.81 o 
   7   7  24     2173.42     2264.37    137.28 o 
 -15   8  24      633.85      554.15    250.69 o 
 -14   8  24      344.99      315.16     76.68 o 
 -13   8  24     2139.19     2212.76    132.87 o 
 -12   8  24     1497.49     1498.66    114.18 o 
 -11   8  24      181.32      178.68     38.78 o 
 -10   8  24     4438.29     4501.41    144.17 o 
  -9   8  24     2220.59     2433.25     71.08 o 
  -8   8  24       30.89       65.44     21.35 o 
  -7   8  24     4813.94     4754.42    117.17 o 
  -6   8  24     1094.76     1095.42     50.09 o 
  -5   8  24      100.09       73.43     35.21 o 
  -4   8  24     2766.77     2820.16     77.91 o 
  -3   8  24     1723.95     1748.27     69.10 o 
  -2   8  24       50.68       14.03     22.66 o 
  -1   8  24     5610.19     5703.79    164.98 o 
   0   8  24      283.89      304.71     44.44 o 
   1   8  24     1320.53     1209.29     78.07 o 
   2   8  24     6195.89     6254.28    174.61 o 
   3   8  24      875.73      985.27     81.12 o 
   4   8  24      455.66      451.66     46.97 o 
   5   8  24     1906.00     1851.33     83.45 o 
   6   8  24      976.55     1005.62    101.93 o 
   7   8  24      237.19      262.48     64.14 o 
   8   8  24     1670.54     1402.40    125.48 o 
 -16   9  24       96.81       47.19     63.41 o 
 -15   9  24     2070.22     2049.79    190.23 o 
 -14   9  24      497.16      410.69    101.01 o 
 -13   9  24      653.14      849.41    129.77 o 
 -12   9  24     2711.23     2617.93    139.72 o 
 -11   9  24      527.23      517.67     73.76 o 
 -10   9  24     1213.99     1212.47    101.41 o 
  -9   9  24     3331.53     3394.27    124.06 o 
  -8   9  24     2200.29     2261.99     76.81 o 
  -7   9  24      671.15      718.72     53.66 o 
  -6   9  24     6736.03     6494.10    162.36 o 
  -5   9  24     2932.22     2856.59     86.24 o 
  -4   9  24     1046.94     1117.60     60.77 o 
  -3   9  24     9099.71     9276.11    314.84 o 
  -2   9  24     1941.75     2081.06    146.78 o 
  -1   9  24     1332.75     1127.63     76.53 o 
   0   9  24     3247.03     3157.69    118.05 o 
   1   9  24      823.09      806.81     70.94 o 
   2   9  24        7.27       31.03     29.14 o 
   3   9  24     1803.32     1828.48    103.46 o 
   4   9  24      863.35      833.86     62.06 o 
   5   9  24      140.87      115.16     40.76 o 
   6   9  24     2349.43     2351.52    210.88 o 
   7   9  24      639.09      542.33     84.08 o 
 -16  10  24      459.08      580.28    119.45 o 
 -15  10  24      338.21      545.63    120.19 o 
 -14  10  24     2399.74     2928.69    217.51 o 
 -13  10  24      307.26      271.77     59.43 o 
 -12  10  24     1088.14     1061.23    170.69 o 
 -11  10  24     1890.23     1775.23    158.16 o 
 -10  10  24       47.89       37.72     28.01 o 
  -9  10  24     1257.81     1308.04     85.63 o 
  -8  10  24     4525.36     4556.16    176.27 o 
  -7  10  24     4267.53     4135.77    188.89 o 
  -6  10  24      120.33       80.44     32.96 o 
  -5  10  24     6999.25     7244.56    418.60 o 
  -4  10  24     1547.22     1535.37     84.05 o 
  -3  10  24     1568.94     1743.63     88.42 o 
  -2  10  24     6160.85     6216.91    181.16 o 
  -1  10  24      842.95     1001.31     75.95 o 
   0  10  24       40.49       -1.98     25.81 o 
   1  10  24     1620.52     1746.06     98.67 o 
   2  10  24     1628.17     1705.85    100.65 o 
   3  10  24       35.59       44.01     35.97 o 
   4  10  24     2224.13     2189.28     95.03 o 
   5  10  24      757.89      650.42     90.70 o 
   6  10  24      223.73      124.04     88.11 o 
 -14  11  24      600.53      493.29     78.25 o 
 -13  11  24     2299.48     2101.19    141.40 o 
 -12  11  24      857.34      726.78     91.48 o 
 -11  11  24      177.09      127.09     49.40 o 
 -10  11  24     1815.17     1710.47    144.89 o 
  -9  11  24      519.81      395.21     97.33 o 
  -8  11  24      181.06      170.99     52.35 o 
  -7  11  24     3704.37     3910.02    145.80 o 
  -6  11  24     2070.25     2226.15    114.91 o 
  -5  11  24      998.68     1042.01     74.46 o 
  -4  11  24     4724.27     4731.01    146.52 o 
  -3  11  24      880.23      801.40     73.53 o 
  -2  11  24        9.61       31.66     28.88 o 
  -1  11  24     1587.26     1391.99     96.78 o 
   0  11  24      166.55      144.15     52.40 o 
   1  11  24       36.57       30.39     36.81 o 
   2  11  24     2383.85     2516.01    119.07 o 
   3  11  24      955.15     1015.17     89.18 o 
   4  11  24      360.87      381.44     62.39 o 
   5  11  24      860.41      762.08     94.86 o 
 -15  12  24     1251.62     1281.49    183.60 o 
 -14  12  24      918.62      951.16    154.84 o 
 -13  12  24       52.56      106.18     78.16 o 
 -12  12  24     1416.96     1597.06    184.33 o 
 -11  12  24      812.28      805.91    133.46 o 
 -10  12  24     1095.19     1123.70    154.10 o 
  -9  12  24     2700.94     3053.30    221.94 o 
  -8  12  24     1517.96     1344.16    160.74 o 
  -7  12  24      152.15      123.19     37.17 o 
  -6  12  24     2174.81     2404.64    103.80 o 
  -5  12  24        6.88        1.34     27.53 o 
  -4  12  24      452.03      429.29     56.03 o 
  -3  12  24     1815.73     1818.21     99.55 o 
  -2  12  24     1621.65     1670.94    104.13 o 
  -1  12  24       45.89       28.02     31.59 o 
   0  12  24     2658.19     2636.77    121.40 o 
   1  12  24      670.44      615.68     69.81 o 
   2  12  24      340.44      263.72     52.98 o 
   3  12  24     1778.07     1994.42    117.88 o 
 -15  13  24      151.84       81.84     84.06 o 
 -14  13  24     1143.09      943.05    160.00 o 
 -13  13  24      696.12      783.05    145.99 o 
 -12  13  24       47.27       73.00     70.78 o 
 -11  13  24     2247.92     1979.00    204.24 o 
 -10  13  24      320.26      209.40     84.06 o 
  -9  13  24      649.06      812.54    140.09 o 
  -8  13  24     2122.91     1775.67    135.00 o 
  -7  13  24      696.66      684.00     63.55 o 
  -6  13  24      793.97      772.21     69.52 o 
  -5  13  24     1925.50     1974.45    139.41 o 
  -4  13  24      849.94      829.96     74.28 o 
  -3  13  24       42.66       52.15     34.55 o 
  -2  13  24     2325.32     2390.44    118.53 o 
  -1  13  24      676.16      624.91     88.73 o 
   0  13  24      442.85      381.72     57.31 o 
   1  13  24     1804.76     1944.95    115.00 o 
   2  13  24      172.24      242.68     56.15 o 
 -14  14  24      218.15      232.26     98.07 o 
 -13  14  24     1120.52     1077.24    170.32 o 
 -12  14  24      895.11      898.07    157.05 o 
 -11  14  24      606.59      524.24    121.66 o 
 -10  14  24     2414.67     2995.05    230.79 o 
  -9  14  24      524.60      608.84     94.05 o 
  -8  14  24      344.60      289.00     70.24 o 
  -7  14  24     2147.01     2244.64    212.59 o 
  -6  14  24     1001.49      924.22     77.71 o 
  -5  14  24      149.14      109.78     47.12 o 
  -4  14  24     2208.92     2363.97    114.45 o 
  -3  14  24      937.18     1134.73    141.99 o 
  -2  14  24      323.98      349.87     56.94 o 
  -1  14  24     1800.41     1710.33    109.52 o 
   0  14  24      400.51      373.93     63.40 o 
 -13  15  24      142.95       23.59     70.78 o 
 -12  15  24     1247.63     1412.73    190.23 o 
 -11  15  24      686.78      606.83    135.67 o 
 -10  15  24      336.50      419.01     82.10 o 
  -9  15  24     2099.96     1981.62    148.26 o 
  -8  15  24      645.05      416.59    106.18 o 
  -7  15  24      245.55      259.30     48.24 o 
  -6  15  24     2379.19     2458.09    115.86 o 
  -5  15  24      769.53      861.84    124.41 o 
  -4  15  24      366.04      292.28     53.41 o 
  -3  15  24     1777.89     1759.13    192.70 o 
  -2  15  24      176.79      225.55     54.30 o 
 -11  16  24      444.90      507.41    130.51 o 
 -10  16  24      462.59      451.29     84.68 o 
  -9  16  24       95.56       83.05     67.10 o 
  -8  16  24     1658.47     1861.67    144.00 o 
  -7  16  24      628.29      605.66     79.84 o 
  -6  16  24      221.57      178.68     50.07 o 
  -5  16  24      839.56      849.14     82.56 o 
  -1   1  25      878.12      903.22     27.71 o 
   0   1  25      126.32      148.34     13.73 o 
   1   1  25     1867.43     1886.05     41.78 o 
  -3   2  25     1382.30     1349.20     42.43 o 
  -2   2  25     1567.86     1550.85     38.67 o 
  -1   2  25     1888.43     1890.53     54.83 o 
   0   2  25        3.35        7.25      8.86 o 
   1   2  25     2871.52     2755.34     55.41 o 
   2   2  25      356.73      379.56     25.02 o 
  -5   3  25      805.44      797.02     33.42 o 
  -4   3  25       97.00       88.69     15.12 o 
  -3   3  25     1724.48     1711.40     43.82 o 
  -2   3  25     1374.45     1343.24     39.15 o 
  -1   3  25     2877.57     2842.79     50.11 o 
   0   3  25       24.83       54.61     14.52 o 
   1   3  25      137.23      118.04     22.87 o 
   2   3  25     1610.50     1619.22     63.77 o 
   3   3  25       41.85       30.47     12.85 o 
  -7   4  25      998.65      950.43     37.67 o 
  -6   4  25      604.42      609.15     31.08 o 
  -5   4  25      799.57      818.18     34.02 o 
  -4   4  25      240.78      291.44     22.53 o 
  -3   4  25       86.10       71.72     14.51 o 
  -2   4  25      364.86      436.30     24.45 o 
  -1   4  25      141.88      142.87     18.06 o 
   0   4  25     2964.39     2824.19     62.59 o 
   1   4  25      974.83     1018.11     42.35 o 
   2   4  25      876.59      885.40     48.03 o 
   3   4  25      488.62      458.31     32.30 o 
   4   4  25      377.11      390.96     38.40 o 
  -9   5  25       39.08       56.61     21.39 o 
  -8   5  25      176.36      136.14     21.66 o 
  -7   5  25      937.26      936.64     44.09 o 
  -6   5  25      264.85      343.47     29.36 o 
  -5   5  25      546.70      603.92     32.28 o 
  -4   5  25      765.00      782.88     33.21 o 
  -3   5  25      823.32      849.11     33.77 o 
  -2   5  25     1579.64     1550.35     41.88 o 
  -1   5  25     1012.46     1088.20     44.83 o 
   0   5  25     1791.06     1824.46     54.39 o 
   1   5  25     2872.25     2858.09     69.39 o 
   2   5  25     1190.70     1299.52     53.94 o 
   3   5  25      180.39      157.09     27.13 o 
   4   5  25      321.74      308.69     53.53 o 
   5   5  25      454.85      387.69     71.30 o 
 -11   6  25      423.15      490.90     49.70 o 
 -10   6  25      849.57      856.82     54.28 o 
  -9   6  25       82.81      118.21     22.79 o 
  -8   6  25      939.52      985.40     41.37 o 
  -7   6  25      790.28      803.36     37.73 o 
  -6   6  25      459.07      471.79     30.24 o 
  -5   6  25      273.78      317.41     25.77 o 
  -4   6  25      605.77      652.64     33.65 o 
  -3   6  25       43.98       67.16     16.25 o 
  -2   6  25      851.81      774.32     36.56 o 
  -1   6  25     2861.76     2865.31     76.65 o 
   0   6  25      736.42      784.67     44.92 o 
   1   6  25      224.95      174.61     29.14 o 
   2   6  25      109.78      106.69     25.62 o 
   3   6  25      876.26      914.75     80.06 o 
   4   6  25       13.05       51.93     24.83 o 
   5   6  25      536.69      598.29     70.03 o 
   6   6  25      428.80      419.04     57.93 o 
 -13   7  25       35.49      -29.91     31.27 o 
 -12   7  25      304.78      267.66     95.85 o 
 -11   7  25      608.55      760.19    115.39 o 
 -10   7  25      295.97      320.42     35.31 o 
  -9   7  25     2198.60     2185.63     72.24 o 
  -8   7  25      326.61      342.49     33.36 o 
  -7   7  25      917.86      957.14     44.03 o 
  -6   7  25      770.73      812.75     58.36 o 
  -5   7  25      919.86      970.81     43.76 o 
  -4   7  25      974.81      925.16     47.06 o 
  -3   7  25      503.82      442.12     32.56 o 
  -2   7  25     1240.16     1270.84     55.56 o 
  -1   7  25      218.98      257.60     39.97 o 
   0   7  25        4.64       -2.53     18.74 o 
   1   7  25      103.00       90.62     25.50 o 
   2   7  25       25.13       36.92     22.16 o 
   3   7  25      597.63      541.33     63.22 o 
   4   7  25      106.04       81.31     27.60 o 
   5   7  25      142.09      142.11     32.09 o 
   6   7  25      233.99      257.31     50.62 o 
   7   7  25      155.58      126.13     52.35 o 
 -15   8  25      254.26      232.29     60.23 o 
 -14   8  25      526.71      563.24     84.63 o 
 -13   8  25      142.76      119.77     46.91 o 
 -12   8  25      639.47      636.92     81.29 o 
 -11   8  25      109.14      128.15     37.28 o 
 -10   8  25      283.46      274.10     67.39 o 
  -9   8  25     1051.91     1123.33     58.43 o 
  -8   8  25      724.62      772.05     49.64 o 
  -7   8  25      332.78      290.29     30.82 o 
  -6   8  25      924.06      922.89     48.33 o 
  -5   8  25      175.42      146.24     33.28 o 
  -4   8  25      375.40      415.58     36.73 o 
  -3   8  25      178.47      215.08     30.36 o 
  -2   8  25      107.80       88.95     29.61 o 
  -1   8  25       99.54       41.01     65.06 o 
   0   8  25     4205.58     4119.58    133.75 o 
   1   8  25      155.06      132.50     36.40 o 
   2   8  25      192.98      145.62     37.71 o 
   3   8  25      296.45      247.94     37.50 o 
   4   8  25     1254.25     1177.89     70.00 o 
   5   8  25        7.90      -22.65     22.65 o 
   6   8  25      339.85      479.41     77.93 o 
   7   8  25      212.98      300.05     66.68 o 
   8   8  25       62.81      130.14    101.38 o 
 -16   9  25      130.30      189.49     83.32 o 
 -15   9  25      101.20       81.11     65.62 o 
 -14   9  25       47.24       95.85     69.31 o 
 -13   9  25      263.28      269.86     83.32 o 
 -12   9  25       28.72       23.81     35.69 o 
 -11   9  25      162.01      218.90     51.34 o 
 -10   9  25      104.70      136.84     46.39 o 
  -9   9  25      570.99      596.43     76.14 o 
  -8   9  25     1055.10     1129.50     58.47 o 
  -7   9  25     2207.81     2170.71     76.60 o 
  -6   9  25       78.18       74.95     29.60 o 
  -5   9  25       40.96       36.26     26.50 o 
  -4   9  25      306.75      300.08     38.83 o 
  -3   9  25      872.33      855.82     66.07 o 
  -2   9  25       25.86      110.60     33.78 o 
  -1   9  25      155.38      113.68     33.85 o 
   0   9  25     1566.11     1762.11    114.50 o 
   1   9  25      608.38      549.61     61.40 o 
   2   9  25     1135.29     1268.49     88.06 o 
   3   9  25      107.23       66.84     28.96 o 
   4   9  25        3.62        8.99     25.72 o 
   5   9  25      454.96      429.45     63.92 o 
   6   9  25       36.99       60.86     45.97 o 
   7   9  25       82.68       56.09     49.06 o 
 -16  10  25        9.77       73.00     65.62 o 
 -15  10  25      614.33      939.36    147.47 o 
 -14  10  25      281.90      196.87     78.16 o 
 -13  10  25      298.07      197.25     53.29 o 
 -12  10  25      341.64      393.79    120.92 o 
 -11  10  25       28.95       22.05     33.10 o 
 -10  10  25       12.10      -10.06     52.72 o 
  -9  10  25      102.28      127.75     35.76 o 
  -8  10  25      286.85      254.72     35.49 o 
  -7  10  25      299.99      395.64     51.72 o 
  -6  10  25      840.68      712.73     84.06 o 
  -5  10  25      458.18      387.84     60.13 o 
  -4  10  25       13.37       14.67     26.90 o 
  -3  10  25      581.27      685.81     63.24 o 
  -2  10  25      196.40      233.21     53.30 o 
  -1  10  25      610.22      570.65     62.08 o 
   0  10  25      637.90      634.98     65.47 o 
   1  10  25       90.48       55.62     33.08 o 
   2  10  25        6.14        2.03     33.32 o 
   3  10  25      488.35      568.38     94.04 o 
   4  10  25      278.74      261.45     42.39 o 
   5  10  25       20.07       15.03     42.34 o 
   6  10  25      110.23       17.80     82.21 o 
 -14  11  25      346.29      564.53     85.95 o 
 -13  11  25       38.86       71.08     46.37 o 
 -12  11  25       61.06       47.81     39.36 o 
 -11  11  25      153.14       53.70     70.78 o 
 -10  11  25       26.20       17.73     40.92 o 
  -9  11  25      163.72      232.26     80.37 o 
  -8  11  25      110.84      155.40     54.56 o 
  -7  11  25      609.20      600.96     66.68 o 
  -6  11  25      430.61      465.16     53.87 o 
  -5  11  25      527.76      574.91     83.02 o 
  -4  11  25      103.61       84.55     50.11 o 
  -3  11  25      290.63      213.04     43.93 o 
  -2  11  25     1152.78     1234.23     85.22 o 
  -1  11  25       94.39       85.98     35.33 o 
   0  11  25       12.60      -16.19     26.38 o 
   1  11  25       62.37       53.54     36.01 o 
   2  11  25       46.61       54.89     37.68 o 
   3  11  25      101.03       98.69     50.43 o 
   4  11  25      353.30      269.42     54.58 o 
 -14  12  25      244.76      147.47     84.79 o 
 -13  12  25      231.47      345.81    106.91 o 
 -12  12  25       17.48       48.66     64.15 o 
 -11  12  25       61.64       45.71     59.72 o 
 -10  12  25      342.20      301.35     64.59 o 
  -9  12  25       26.76       37.60     50.88 o 
  -8  12  25      644.58      639.27    122.40 o 
  -7  12  25      321.43      319.04     53.23 o 
  -6  12  25      428.84      348.19     74.00 o 
  -5  12  25      146.37      179.49     50.15 o 
  -4  12  25     1269.79     1238.89    126.73 o 
  -3  12  25      116.01      125.51     37.93 o 
  -2  12  25        5.46       67.62     37.49 o 
  -1  12  25       56.16       50.71     47.31 o 
   0  12  25      549.90      633.47     71.64 o 
   1  12  25       26.49       34.22     35.64 o 
   2  12  25      149.47      161.13     49.79 o 
   3  12  25      136.93      121.35     46.06 o 
 -15  13  25      167.26      209.40    100.28 o 
 -14  13  25       47.03       88.48     76.68 o 
 -13  13  25       79.94       81.11     75.21 o 
 -12  13  25      244.24      143.78     77.42 o 
 -11  13  25       40.69       78.89     68.57 o 
 -10  13  25      312.39      165.16     78.16 o 
  -9  13  25      266.55      245.53     88.48 o 
  -8  13  25      146.12       60.51     48.40 o 
  -7  13  25       37.11       40.95     31.25 o 
  -6  13  25      226.87      222.46     44.70 o 
  -5  13  25        8.89       -5.33     33.23 o 
  -4  13  25        3.15        3.43     30.77 o 
  -3  13  25      491.12      312.19     53.35 o 
  -2  13  25       47.75       25.91     33.81 o 
  -1  13  25       27.17      -24.54     31.37 o 
   0  13  25      180.14      193.51     69.26 o 
   1  13  25      134.49       71.97     40.19 o 
   2  13  25      141.80       80.00     52.66 o 
 -14  14  25      296.84      345.81    115.76 o 
 -13  14  25       48.19       47.19     64.89 o 
 -12  14  25      253.05      492.54    123.13 o 
 -11  14  25      344.05      230.05     92.17 o 
 -10  14  25      273.01      314.10    103.23 o 
  -9  14  25       45.30       27.00     49.92 o 
  -8  14  25      516.05      542.99     85.88 o 
  -7  14  25      157.11      173.99     48.83 o 
  -6  14  25      340.03      430.96     59.42 o 
  -5  14  25      460.69      386.77     55.71 o 
  -4  14  25      290.11      315.40     53.80 o 
  -3  14  25      104.60       74.48     40.19 o 
  -2  14  25      153.74      158.78     46.89 o 
  -1  14  25      128.01      114.98     44.39 o 
   0  14  25       19.96       30.45     39.46 o 
 -13  15  25      183.72      188.76     94.38 o 
 -12  15  25       10.05       11.80     58.25 o 
 -11  15  25      152.26      223.10     69.29 o 
 -10  15  25      591.67      724.42    102.28 o 
  -9  15  25       96.95      136.03     94.75 o 
  -8  15  25      238.41      263.33     69.62 o 
  -7  15  25      201.61      156.79     45.92 o 
  -6  15  25       38.77       64.67     38.51 o 
  -5  15  25       17.46       20.64     36.01 o 
  -4  15  25      360.82      292.21     54.84 o 
  -3  15  25      136.28       78.87     43.19 o 
  -2  15  25      142.74      137.03     48.43 o 
 -10  16  25       10.70       24.94     50.88 o 
  -9  16  25      133.52      124.44     81.11 o 
  -8  16  25       69.07      100.92     66.73 o 
  -7  16  25       82.72       78.06     42.16 o 
  -6  16  25      121.08       75.22     42.49 o 
  -1   1  26       32.72       38.52     10.51 o 
   0   1  26      158.81      148.36     14.47 o 
   1   1  26     3518.94     3528.40     56.84 o 
  -3   2  26      827.97      833.31     35.28 o 
  -2   2  26     3698.80     3541.89     57.05 o 
  -1   2  26     3522.52     3545.19     57.53 o 
   0   2  26     5008.52     4861.25     68.93 o 
   1   2  26       37.44       44.20     13.20 o 
   2   2  26       66.58       69.72     14.63 o 
  -5   3  26       76.31       83.35     15.42 o 
  -4   3  26      362.82      396.33     25.74 o 
  -3   3  26     1006.67     1024.29     36.57 o 
  -2   3  26      819.78      777.63     30.84 o 
  -1   3  26       32.49       47.06     11.77 o 
   0   3  26     1606.26     1734.31     54.42 o 
   1   3  26      316.13      292.17     25.05 o 
   2   3  26     1629.49     1719.64     49.11 o 
   3   3  26       16.37       19.68     13.36 o 
  -7   4  26       78.68       33.63     15.20 o 
  -6   4  26      742.88      808.92     35.34 o 
  -5   4  26     2277.25     2363.70     53.37 o 
  -4   4  26     2023.39     1973.16     48.42 o 
  -3   4  26      387.72      393.67     25.67 o 
  -2   4  26       59.83       56.97     13.13 o 
  -1   4  26      307.63      322.03     22.73 o 
   0   4  26      660.92      755.43     36.75 o 
   1   4  26      549.15      607.59     34.06 o 
   2   4  26      536.22      558.53     38.12 o 
   3   4  26      149.32      117.22     20.12 o 
   4   4  26      364.11      418.46     40.03 o 
  -9   5  26        0.10       -0.76     18.50 o 
  -8   5  26     1107.69     1048.48     77.87 o 
  -7   5  26      397.58      404.84     28.94 o 
  -6   5  26     1113.45     1110.25     42.77 o 
  -5   5  26     2428.22     2438.24     55.43 o 
  -4   5  26     2243.81     2243.10     52.69 o 
  -3   5  26       78.00      100.58     16.05 o 
  -2   5  26     1627.93     1611.25     42.94 o 
  -1   5  26      546.23      512.96     32.10 o 
   0   5  26      186.38      190.91     23.64 o 
   1   5  26      719.25      703.59     39.41 o 
   2   5  26       81.28       89.49     21.20 o 
   3   5  26      922.14      879.92     71.33 o 
   4   5  26      383.63      357.09     49.76 o 
   5   5  26      392.71      383.64     41.15 o 
 -11   6  26      295.58      277.50     38.98 o 
 -10   6  26      236.55      259.79     39.38 o 
  -9   6  26      160.25      221.28     27.72 o 
  -8   6  26       45.14       42.59     16.55 o 
  -7   6  26      470.70      420.62     30.73 o 
  -6   6  26     2126.17     2147.19     56.06 o 
  -5   6  26     1124.18     1218.52     43.87 o 
  -4   6  26      731.49      795.60     42.53 o 
  -3   6  26       12.91      -11.91     11.91 o 
  -2   6  26      555.47      548.71     32.64 o 
  -1   6  26      710.52      805.04     46.12 o 
   0   6  26      246.31      237.89     28.58 o 
   1   6  26      940.89      964.50     69.81 o 
   2   6  26      320.49      323.25     37.14 o 
   3   6  26     1164.72     1185.88     64.83 o 
   4   6  26      123.18      115.31     28.61 o 
   5   6  26     1378.88     1425.32     71.80 o 
   6   6  26      132.73      141.81     39.79 o 
 -13   7  26       54.14       39.05     40.34 o 
 -12   7  26       32.85       35.42     35.60 o 
 -11   7  26      763.43      947.00    139.36 o 
 -10   7  26      901.53      865.49     53.85 o 
  -9   7  26       72.99      128.44     32.75 o 
  -8   7  26       31.38       52.97     15.94 o 
  -7   7  26      737.26      703.63     39.82 o 
  -6   7  26      480.15      480.46     57.87 o 
  -5   7  26      410.90      446.79     36.77 o 
  -4   7  26       74.85       77.36     20.88 o 
  -3   7  26      151.69      117.30     25.94 o 
  -2   7  26       76.23       29.91     18.46 o 
  -1   7  26      954.66      862.25     49.15 o 
   0   7  26      444.42      461.08     53.96 o 
   1   7  26      950.63      943.95     59.15 o 
   2   7  26     1996.85     2058.78     81.09 o 
   3   7  26      419.73      417.90     45.24 o 
   4   7  26      536.83      464.51     50.02 o 
   5   7  26      538.53      540.53     51.20 o 
   6   7  26      128.35       77.50     37.47 o 
   7   7  26       65.03       48.63     67.83 o 
 -15   8  26      143.53      235.49     88.85 o 
 -14   8  26       49.59       74.96     47.01 o 
 -13   8  26      368.85      339.53     63.87 o 
 -12   8  26      193.21      184.71     51.86 o 
 -11   8  26       49.60       34.71     31.94 o 
 -10   8  26      500.27      529.07     59.29 o 
  -9   8  26      493.38      510.63     42.51 o 
  -8   8  26     3025.12     2979.35    106.85 o 
  -7   8  26       33.38       58.94     23.37 o 
  -6   8  26       40.61       42.41     18.53 o 
  -5   8  26     1114.34     1106.20     55.94 o 
  -4   8  26      379.35      445.46     35.17 o 
  -3   8  26      919.69      889.11     51.16 o 
  -2   8  26      319.00      242.92     39.61 o 
  -1   8  26      932.31     1044.32     72.91 o 
   0   8  26       86.63      103.35     33.25 o 
   1   8  26      295.19      257.86     57.47 o 
   2   8  26      110.86       86.29     28.12 o 
   3   8  26       76.21       71.63     29.52 o 
   4   8  26      254.76      221.11     37.20 o 
   5   8  26       24.31       32.96     29.69 o 
   6   8  26      137.56      128.80     53.96 o 
   7   8  26       22.45       69.55     47.65 o 
   8   8  26      171.07      109.24    118.71 o 
 -16   9  26       17.07       51.61     64.89 o 
 -15   9  26       88.45      171.06     78.89 o 
 -14   9  26        0.74       12.53     47.93 o 
 -13   9  26      146.07       75.95     57.51 o 
 -12   9  26      654.19      763.29     91.41 o 
 -11   9  26      178.88      258.29     58.64 o 
 -10   9  26      605.18      646.74     82.02 o 
  -9   9  26      409.51      424.86     56.35 o 
  -8   9  26      508.43      515.96     43.86 o 
  -7   9  26       65.79       63.30     24.30 o 
  -6   9  26      153.32      162.74     29.53 o 
  -5   9  26        0.01        3.17     18.33 o 
  -4   9  26      370.15      392.25     43.64 o 
  -3   9  26     1153.15     1214.45     77.45 o 
  -2   9  26     2015.32     2063.99     95.19 o 
  -1   9  26      284.09      268.90     45.50 o 
   0   9  26        0.89       27.57     27.64 o 
   1   9  26      163.92      114.17     41.86 o 
   2   9  26      127.47       93.97     29.61 o 
   3   9  26      160.34      169.44     36.64 o 
   4   9  26      218.93      264.95     42.17 o 
   5   9  26      156.38      117.20     69.16 o 
   6   9  26      604.90      548.54     84.46 o 
   7   9  26       14.24      -43.57     43.94 o 
 -15  10  26      234.30      241.11     89.22 o 
 -14  10  26      384.33      294.20     92.17 o 
 -13  10  26      121.20      141.45     53.51 o 
 -12  10  26      214.02      151.88     50.88 o 
 -11  10  26      210.19      126.13     48.50 o 
 -10  10  26      883.75      845.39     93.69 o 
  -9  10  26      618.95      705.66     76.29 o 
  -8  10  26      504.28      534.98     72.49 o 
  -7  10  26      888.28      935.43    138.22 o 
  -6  10  26      241.92      197.08     43.35 o 
  -5  10  26      381.42      369.42     57.18 o 
  -4  10  26      131.98      194.74     56.41 o 
  -3  10  26      418.51      408.23     99.29 o 
  -2  10  26      107.02       72.67     52.06 o 
  -1  10  26      161.80      127.81     59.67 o 
   0  10  26      506.87      506.58     74.04 o 
   1  10  26        9.30       34.19     32.13 o 
   2  10  26      719.82      705.75    121.28 o 
   3  10  26      246.09      345.64     47.89 o 
   4  10  26      477.12      511.56     55.49 o 
   5  10  26       92.43       65.33     48.87 o 
 -15  11  26      102.50       -1.47     58.25 o 
 -14  11  26      467.05      465.26    114.29 o 
 -13  11  26       60.62       21.31     40.51 o 
 -12  11  26       50.18       26.69     41.39 o 
 -11  11  26      193.22      199.33     51.91 o 
 -10  11  26      195.78      184.39     58.58 o 
  -9  11  26      173.83      198.37     52.92 o 
  -8  11  26       45.56       30.60     44.98 o 
  -7  11  26      753.16      800.94     77.06 o 
  -6  11  26      295.53      301.88     61.10 o 
  -5  11  26     1375.15     1409.54     85.92 o 
  -4  11  26      545.66      718.70     66.91 o 
  -3  11  26       78.66       66.70     32.99 o 
  -2  11  26      129.77      161.88     42.37 o 
  -1  11  26        6.03       22.67     31.35 o 
   0  11  26        0.01       13.23     30.92 o 
   1  11  26       80.09       84.85     38.05 o 
   2  11  26      548.67      557.41     86.55 o 
   3  11  26      276.00      302.37     47.22 o 
   4  11  26       88.24       49.24     41.86 o 
 -14  12  26      127.53      188.02     87.74 o 
 -13  12  26       80.69       78.89     75.95 o 
 -12  12  26      176.30      136.41     80.37 o 
 -11  12  26       50.19       22.12     56.04 o 
 -10  12  26      225.78      218.03     58.89 o 
  -9  12  26      655.31      502.12    108.39 o 
  -8  12  26      188.21      190.23     79.63 o 
  -7  12  26       28.75       40.59     31.63 o 
  -6  12  26      143.00      168.32     41.18 o 
  -5  12  26      546.53      607.75     80.34 o 
  -4  12  26      250.35      226.02     46.79 o 
  -3  12  26      178.85       98.51     46.65 o 
  -2  12  26      733.77      763.02     75.77 o 
  -1  12  26       85.17      107.51     40.82 o 
   0  12  26      448.80      355.94     66.34 o 
   1  12  26       77.43       86.54     42.76 o 
   2  12  26      154.48      226.23     53.19 o 
   3  12  26      179.35      204.76     47.89 o 
 -14  13  26      444.12      441.66    120.19 o 
 -13  13  26       11.10       61.94     72.26 o 
 -12  13  26       78.53      136.41     84.06 o 
 -11  13  26       60.25       19.91     64.89 o 
 -10  13  26      123.34      170.32     83.32 o 
  -9  13  26      160.14       98.07     70.78 o 
  -8  13  26      358.81      166.57     59.17 o 
  -7  13  26       51.99       -3.23     30.20 o 
  -6  13  26      120.58      131.43     38.33 o 
  -5  13  26       21.76       -4.93     30.15 o 
  -4  13  26      220.82      180.56     42.73 o 
  -3  13  26      240.44      168.72     44.77 o 
  -2  13  26      569.68      568.99     93.03 o 
  -1  13  26       80.47       61.65     41.28 o 
   0  13  26      382.48      345.96     58.49 o 
   1  13  26      147.49      145.34     49.01 o 
 -13  14  26      441.22      311.89    104.70 o 
 -12  14  26      128.45      100.28     80.37 o 
 -11  14  26      463.38      396.69    111.34 o 
 -10  14  26      390.85      351.71    103.96 o 
  -9  14  26        0.79       52.24     48.95 o 
  -8  14  26       51.62       44.76     47.29 o 
  -7  14  26       61.85       86.83     35.89 o 
  -6  14  26      137.34      176.17     44.51 o 
  -5  14  26      149.37      126.61     65.64 o 
  -4  14  26      475.41      461.70     62.78 o 
  -3  14  26      269.57      279.92     53.34 o 
  -2  14  26      153.28      181.69     48.30 o 
  -1  14  26      145.23       81.15     42.32 o 
 -12  15  26      261.00      331.80    103.96 o 
 -11  15  26      103.21      118.09    122.03 o 
 -10  15  26      234.28      216.44     67.85 o 
  -9  15  26       94.64       80.98     54.56 o 
  -8  15  26      138.79      258.14     66.55 o 
  -7  15  26       26.50       13.80     34.85 o 
  -6  15  26      595.84      482.79     65.13 o 
  -5  15  26       94.22       50.22     43.08 o 
  -4  15  26       95.84      148.65     57.25 o 
  -3  15  26      188.44      153.08    123.46 o 
  -9  16  26       18.75       89.67     64.89 o 
  -8  16  26      180.51      198.26     68.23 o 
  -7  16  26       14.40       96.08     71.15 o 
   0   0  27       23.39       -2.95     14.93 o 
  -1   1  27     5967.40     5550.42     75.54 o 
   0   1  27     5505.76     5310.34     69.99 o 
   1   1  27      134.86      153.42     17.41 o 
  -3   2  27     2641.97     2737.29     80.64 o 
  -2   2  27     6756.22     6748.12     91.84 o 
  -1   2  27      151.84      179.56     19.81 o 
   0   2  27     8243.05     8079.84    111.67 o 
   1   2  27     8320.75     8238.00    119.30 o 
   2   2  27      679.66      705.12     34.21 o 
  -5   3  27     2797.87     2763.41     59.58 o 
  -4   3  27     6959.29     6996.01    101.76 o 
  -3   3  27    11101.66    10933.55    135.94 o 
  -2   3  27     2669.24     2787.71     54.52 o 
  -1   3  27     8236.94     7978.89     97.97 o 
   0   3  27     2072.16     2058.83     51.01 o 
   1   3  27    11407.58    11058.18    148.82 o 
   2   3  27     2852.00     2959.40     66.38 o 
   3   3  27       39.52       32.45     14.44 o 
  -7   4  27     3153.50     3175.07     70.72 o 
  -6   4  27      537.71      518.02     32.54 o 
  -5   4  27      421.61      453.36     28.37 o 
  -4   4  27     2789.69     2881.51     60.29 o 
  -3   4  27     6912.24     7039.35    101.46 o 
  -2   4  27      662.51      673.57     30.90 o 
  -1   4  27    11419.58    11052.47    143.61 o 
   0   4  27    12185.17    11794.41    157.22 o 
   1   4  27      746.19      684.86     36.57 o 
   2   4  27     1171.85     1163.14     45.20 o 
   3   4  27      663.15      702.34     40.27 o 
   4   4  27      153.75      107.63     45.76 o 
  -9   5  27     5468.28     5065.58    127.97 o 
  -8   5  27     1305.20     1295.49     85.01 o 
  -7   5  27      660.37      689.12     37.10 o 
  -6   5  27     7194.96     7234.41    113.94 o 
  -5   5  27    13087.57    13016.89    158.15 o 
  -4   5  27      449.11      527.03     29.63 o 
  -3   5  27     2766.55     2768.80     58.94 o 
  -2   5  27     2906.98     2996.30     59.56 o 
  -1   5  27      749.55      682.58     36.65 o 
   0   5  27    10427.20    10754.91    160.03 o 
   1   5  27     5333.24     5271.17    101.82 o 
   2   5  27     1140.70     1119.78     53.45 o 
   3   5  27     1746.42     1771.09     86.84 o 
   4   5  27     5381.77     5432.83    131.85 o 
   5   5  27      585.08      551.73     48.85 o 
 -11   6  27     2018.50     2010.93    116.54 o 
 -10   6  27     5660.63     5862.73    141.55 o 
  -9   6  27     1113.83     1110.23     75.88 o 
  -8   6  27     3731.21     3914.12     81.04 o 
  -7   6  27     3389.66     3412.02     73.52 o 
  -6   6  27       60.09       65.60     16.55 o 
  -5   6  27     7139.93     7179.28    118.81 o 
  -4   6  27      478.14      539.65     32.60 o 
  -3   6  27       36.63       23.96     15.68 o 
  -2   6  27     1231.42     1241.30     47.18 o 
  -1   6  27     5286.67     5296.98    112.78 o 
   0   6  27     2688.59     2914.51     88.50 o 
   1   6  27     1900.81     1946.36     75.46 o 
   2   6  27     3291.46     3238.57     99.00 o 
   3   6  27      250.80      303.76     39.16 o 
   4   6  27     7242.53     7307.12    234.99 o 
   5   6  27     2408.88     2475.40     89.68 o 
   6   6  27       92.29       92.60     38.01 o 
 -13   7  27      785.55      858.68    230.42 o 
 -12   7  27      822.38      871.63     95.67 o 
 -11   7  27     1965.21     2034.37    179.91 o 
 -10   7  27     2471.42     2522.59     78.41 o 
  -9   7  27     4046.67     4142.46    100.57 o 
  -8   7  27     1418.86     1346.60     49.69 o 
  -7   7  27     5531.92     5373.23    104.77 o 
  -6   7  27     3399.57     3154.57     77.22 o 
  -5   7  27      671.66      805.32     42.47 o 
  -4   7  27     3171.07     3093.35     83.15 o 
  -3   7  27      678.28      691.65     38.15 o 
  -2   7  27     1125.36     1127.14     62.35 o 
  -1   7  27     1986.64     2051.72     72.53 o 
   0   7  27     2533.63     2624.32    133.35 o 
   1   7  27      313.29      324.26     40.26 o 
   2   7  27     4699.17     4698.31    126.48 o 
   3   7  27     3708.87     3819.94    113.77 o 
   4   7  27       28.30       67.29     28.20 o 
   5   7  27     1653.80     1644.98     79.80 o 
   6   7  27      380.42      392.73     60.64 o 
   7   7  27       72.42       73.70     47.13 o 
 -15   8  27     1504.87     1520.84    130.26 o 
 -14   8  27      940.10      716.86     95.41 o 
 -13   8  27      248.08      275.11     77.42 o 
 -12   8  27     1453.23     1583.63    121.50 o 
 -11   8  27     2122.71     2124.19    147.01 o 
 -10   8  27      589.20      576.26     79.68 o 
  -9   8  27     2267.09     2296.75     73.90 o 
  -8   8  27     1759.37     1861.53     74.48 o 
  -7   8  27     1403.44     1407.26     78.72 o 
  -6   8  27     3695.16     3744.04     93.94 o 
  -5   8  27     1277.68     1250.57     56.37 o 
  -4   8  27      155.28      156.97     24.36 o 
  -3   8  27     1773.76     1785.87     61.94 o 
  -2   8  27     3275.18     3375.81    102.18 o 
  -1   8  27      320.61      391.35     55.13 o 
   0   8  27     2888.58     2873.92     96.26 o 
   1   8  27     2097.15     2019.01     82.61 o 
   2   8  27      872.90     1006.07     65.78 o 
   3   8  27     3053.68     3098.06    104.77 o 
   4   8  27     1051.73     1086.78     69.94 o 
   5   8  27       93.87       88.01     43.00 o 
   6   8  27     1207.56     1434.52    194.66 o 
   7   8  27     1322.03     1186.63    118.51 o 
 -15   9  27       82.92       15.48     63.41 o 
 -14   9  27     1743.16     1511.53    173.27 o 
 -13   9  27     1078.59     1058.81    151.15 o 
 -12   9  27       78.25      140.83     71.52 o 
 -11   9  27     2497.71     2725.26    145.24 o 
 -10   9  27     1081.90      976.81     98.54 o 
  -9   9  27       80.87       49.26     36.46 o 
  -8   9  27     2206.28     2350.09     83.88 o 
  -7   9  27     4067.56     4065.77    117.81 o 
  -6   9  27     1130.34     1083.03     65.45 o 
  -5   9  27     5492.93     5708.47    124.70 o 
  -4   9  27     5366.51     5191.94    132.72 o 
  -3   9  27      243.57      298.07     45.85 o 
  -2   9  27     4737.25     4798.45    181.24 o 
  -1   9  27     2168.78     2210.27    112.85 o 
   0   9  27       79.36       77.56     32.71 o 
   1   9  27     1573.50     1488.40     78.30 o 
   2   9  27     1002.13      955.71     67.16 o 
   3   9  27      536.38      524.37     54.15 o 
   4   9  27     1120.15     1104.06     72.68 o 
   5   9  27     1196.85     1332.79    100.70 o 
   6   9  27       56.84       88.11     51.34 o 
 -15  10  27      632.77      596.50    126.08 o 
 -14  10  27       31.08      124.61     73.73 o 
 -13  10  27     2410.24     2108.77    201.29 o 
 -12  10  27     1078.50     1073.11    109.47 o 
 -11  10  27       55.48       26.48     36.42 o 
 -10  10  27     1856.01     1862.13    168.11 o 
  -9  10  27     1112.45     1108.20     90.37 o 
  -8  10  27      590.41      529.16     46.63 o 
  -7  10  27     2516.50     2755.99     91.97 o 
  -6  10  27     5648.77     5652.19    163.02 o 
  -5  10  27      591.50      531.51     65.54 o 
  -4  10  27     7217.50     7168.49    164.78 o 
  -3  10  27     3751.84     4148.08    139.43 o 
  -2  10  27      888.87      836.89     73.33 o 
  -1  10  27     1584.19     1500.45     93.50 o 
   0  10  27      804.87      905.21     87.36 o 
   1  10  27      226.86      168.44     43.81 o 
   2  10  27      958.30      939.86     68.42 o 
   3  10  27     2093.79     2165.34     96.99 o 
   4  10  27      452.34      429.45     53.87 o 
   5  10  27      868.10      792.20    127.56 o 
 -15  11  27      749.96      749.87    139.36 o 
 -14  11  27      931.56     1120.75    162.21 o 
 -13  11  27      112.11       74.82     48.93 o 
 -12  11  27     1097.71     1148.22    115.14 o 
 -11  11  27      485.10      564.15     83.70 o 
 -10  11  27       60.58       29.78     33.08 o 
  -9  11  27     2513.24     2564.19    144.41 o 
  -8  11  27     2089.94     2105.13    109.30 o 
  -7  11  27     1960.14     1936.39    108.71 o 
  -6  11  27     2000.18     2065.74    100.50 o 
  -5  11  27     2348.77     2338.93    105.98 o 
  -4  11  27       27.05       86.60     34.53 o 
  -3  11  27     3101.96     3382.22    129.02 o 
  -2  11  27     1001.59     1094.71    149.93 o 
  -1  11  27      236.68      159.45     41.21 o 
   0  11  27      356.52      402.35     59.66 o 
   1  11  27      993.42      922.23     84.24 o 
   2  11  27       88.10       81.02     33.60 o 
   3  11  27      875.74      945.61     73.68 o 
   4  11  27      611.84      568.99     74.53 o 
 -14  12  27      967.38      948.95    162.95 o 
 -13  12  27     1467.07     1414.21    188.76 o 
 -12  12  27      664.44      715.95    138.62 o 
 -11  12  27     1108.13     1123.70    162.95 o 
 -10  12  27     1050.93     1073.61    111.96 o 
  -9  12  27       84.56       82.21     46.85 o 
  -8  12  27     1447.51     1438.54    173.27 o 
  -7  12  27      788.44      837.11     70.84 o 
  -6  12  27       94.76       25.89     31.59 o 
  -5  12  27     1658.03     1756.18     98.66 o 
  -4  12  27     1058.52     1080.18     83.44 o 
  -3  12  27      528.23      585.24    141.34 o 
  -2  12  27      919.03      879.33     81.06 o 
  -1  12  27      951.71      962.91     84.98 o 
   0  12  27        0.54       -5.79     30.45 o 
   1  12  27     1893.57     2057.98    119.76 o 
   2  12  27     1599.54     1545.50     89.35 o 
 -14  13  27      186.48      182.12    101.01 o 
 -13  13  27      558.94      715.21    148.20 o 
 -12  13  27     1468.19     1322.78    184.33 o 
 -11  13  27      113.98      187.28     84.79 o 
 -10  13  27     2376.33     2431.87    160.37 o 
  -9  13  27     1099.61     1075.03    162.21 o 
  -8  13  27      258.92      408.50    107.28 o 
  -7  13  27      790.80      794.99     72.59 o 
  -6  13  27      368.76      370.04     94.34 o 
  -5  13  27       90.55       72.16     49.21 o 
  -4  13  27     1171.33     1181.75     89.01 o 
  -3  13  27     2088.24     2026.62    112.68 o 
  -2  13  27       87.90       69.89     39.63 o 
  -1  13  27     1856.42     1925.43    116.04 o 
   0  13  27      855.46      845.23     92.22 o 
   1  13  27       45.15      107.00     46.38 o 
 -13  14  27      176.10      189.49     92.90 o 
 -12  14  27      981.11      974.02    165.90 o 
 -11  14  27      914.94      797.79    154.84 o 
 -10  14  27       32.63       35.87     57.21 o 
  -9  14  27     1746.68     1636.11    143.04 o 
  -8  14  27      944.13      993.36    166.27 o 
  -7  14  27       74.67      167.91     44.38 o 
  -6  14  27     1230.95     1253.84    173.01 o 
  -5  14  27     1198.28     1225.31    107.20 o 
  -4  14  27      456.47      487.29     65.37 o 
  -3  14  27      867.92      828.68     81.54 o 
  -2  14  27     1562.36     1671.01    109.50 o 
  -1  14  27       42.85       39.04     42.01 o 
 -11  15  27      748.20      808.47     90.20 o 
 -10  15  27      652.84      735.02    105.91 o 
  -9  15  27       83.66       56.13     56.09 o 
  -8  15  27     1515.70     1456.53    134.97 o 
  -7  15  27     1319.12     1396.70     97.45 o 
  -6  15  27       58.09       76.71     43.56 o 
  -5  15  27      890.91      774.01    101.97 o 
  -4  15  27      628.92      552.69     69.29 o 
  -1   1  28       37.79       56.98     12.22 o 
   0   1  28      404.79      381.97     22.33 o 
   1   1  28     1392.42     1373.26     40.12 o 
  -3   2  28      290.26      308.00     25.47 o 
  -2   2  28      781.46      857.68     38.92 o 
  -1   2  28     1406.86     1452.03     40.40 o 
   0   2  28     3473.16     3350.84     70.20 o 
   1   2  28       39.20       54.91     15.20 o 
   2   2  28      133.00      121.26     19.67 o 
  -5   3  28      101.29       65.12     15.59 o 
  -4   3  28      386.83      456.30     28.12 o 
  -3   3  28     1530.05     1566.21     44.92 o 
  -2   3  28      290.02      339.65     28.55 o 
  -1   3  28       38.18       32.14     13.28 o 
   0   3  28       69.37       91.72     16.77 o 
   1   3  28       29.53       32.93     13.68 o 
   2   3  28      121.11       70.68     22.34 o 
   3   3  28       75.12       61.07     16.40 o 
  -7   4  28      712.15      694.75     42.32 o 
  -6   4  28      750.68      767.03     36.10 o 
  -5   4  28       62.83       95.77     17.41 o 
  -4   4  28       30.78       35.43     13.40 o 
  -3   4  28      391.92      352.50     25.57 o 
  -2   4  28      135.09      113.15     16.69 o 
  -1   4  28       29.68       45.56     15.01 o 
   0   4  28      303.91      278.54     25.93 o 
   1   4  28      604.39      654.83     36.64 o 
   2   4  28      171.39      188.91     22.66 o 
   3   4  28      248.08      192.07     25.14 o 
   4   4  28      505.66      601.57     50.66 o 
  -9   5  28      251.39      238.12     35.02 o 
  -8   5  28      539.69      510.95     45.23 o 
  -7   5  28      467.15      519.52     34.30 o 
  -6   5  28      668.07      708.64     37.65 o 
  -5   5  28     1133.73     1125.24     54.41 o 
  -4   5  28       63.75       64.29     18.25 o 
  -3   5  28       93.01       89.52     16.33 o 
  -2   5  28      111.40       93.61     16.43 o 
  -1   5  28      610.68      633.86     36.94 o 
   0   5  28     3619.37     3516.92     81.48 o 
   1   5  28      346.23      338.91     48.09 o 
   2   5  28      563.83      569.43     42.39 o 
   3   5  28      495.22      521.87     47.05 o 
   4   5  28      135.05      143.52     29.86 o 
   5   5  28      339.09      319.44     40.27 o 
 -11   6  28      149.09      104.66     30.26 o 
 -10   6  28      740.50      707.93     67.05 o 
  -9   6  28     1182.80     1100.35     77.90 o 
  -8   6  28      538.43      548.86     35.54 o 
  -7   6  28      215.58      217.97     23.97 o 
  -6   6  28      761.96      739.05     38.45 o 
  -5   6  28      666.55      706.07     37.32 o 
  -4   6  28      757.33      800.58     38.44 o 
  -3   6  28       77.18       60.37     18.87 o 
  -2   6  28      178.89      186.85     23.94 o 
  -1   6  28      344.09      353.48     38.85 o 
   0   6  28      321.88      319.76     33.53 o 
   1   6  28       66.66       67.88     24.93 o 
   2   6  28      421.45      395.18     48.64 o 
   3   6  28      587.29      718.23     60.34 o 
   4   6  28      643.15      617.98     53.03 o 
   5   6  28      250.72      204.50     35.84 o 
   6   6  28      217.90      152.83     53.13 o 
 -13   7  28       10.45      -33.66     33.66 o 
 -12   7  28      323.04      400.37     70.85 o 
 -11   7  28      189.04      164.62     64.89 o 
 -10   7  28      137.75      130.86     44.69 o 
  -9   7  28      589.84      567.85     43.24 o 
  -8   7  28     1324.16     1360.96     50.95 o 
  -7   7  28      248.56      281.10     27.04 o 
  -6   7  28      209.75      165.09     26.93 o 
  -5   7  28      485.92      563.17     39.16 o 
  -4   7  28      715.30      684.14     45.42 o 
  -3   7  28      242.51      209.62     27.39 o 
  -2   7  28      559.81      511.80     40.62 o 
  -1   7  28       74.68       30.13     18.84 o 
   0   7  28      281.24      270.49     37.09 o 
   1   7  28      109.79      126.36     30.37 o 
   2   7  28      153.58      109.23     38.50 o 
   3   7  28      197.61      206.65     37.01 o 
   4   7  28      849.07      926.75     64.22 o 
   5   7  28       16.41        2.69     25.03 o 
   6   7  28        0.23       16.30     32.96 o 
   7   7  28      169.98      161.79     55.80 o 
 -15   8  28       42.12       59.76     49.59 o 
 -14   8  28       55.67       24.63     45.96 o 
 -13   8  28        2.63      -17.94     39.58 o 
 -12   8  28       18.34        2.95     34.93 o 
 -11   8  28       75.01      142.13     49.00 o 
 -10   8  28      779.74      795.12    135.49 o 
  -9   8  28       62.10       91.40     23.62 o 
  -8   8  28      417.85      415.56     63.11 o 
  -7   8  28     1317.69     1376.95     61.90 o 
  -6   8  28      533.24      512.57     53.25 o 
  -5   8  28      546.71      458.06     39.83 o 
  -4   8  28      517.76      492.82     37.88 o 
  -3   8  28      495.41      596.79     41.87 o 
  -2   8  28      411.50      376.99     43.05 o 
  -1   8  28      108.38      142.55     32.03 o 
   0   8  28        6.45       23.70     23.21 o 
   1   8  28      190.31      168.45     34.02 o 
   2   8  28      246.88      238.87     38.00 o 
   3   8  28      261.89      258.76     39.90 o 
   4   8  28       56.11        5.00     25.67 o 
   5   8  28      274.36      252.52     50.72 o 
   6   8  28        5.34      -25.26     40.92 o 
   7   8  28       89.14       42.75     48.58 o 
 -15   9  28      593.45      578.81    120.92 o 
 -14   9  28      229.35      249.22     86.27 o 
 -13   9  28       38.28        9.59     50.14 o 
 -12   9  28      344.72      227.10     81.84 o 
 -11   9  28       25.79       47.30     39.12 o 
 -10   9  28      278.45      226.33     55.64 o 
  -9   9  28       41.49       28.71     28.95 o 
  -8   9  28       52.71       78.12     26.72 o 
  -7   9  28      585.43      565.38     53.91 o 
  -6   9  28     1165.52     1174.36     74.92 o 
  -5   9  28      253.30      261.45     37.70 o 
  -4   9  28      140.34      152.13     30.19 o 
  -3   9  28      576.58      676.38     49.56 o 
  -2   9  28      148.46      162.35     34.10 o 
  -1   9  28      199.33      200.43     36.53 o 
   0   9  28        0.07        3.12     23.01 o 
   1   9  28      551.51      413.43     48.59 o 
   2   9  28       16.49        0.12     25.06 o 
   3   9  28       81.27       76.20     32.50 o 
   4   9  28      513.66      543.56     55.42 o 
   5   9  28       38.93       16.49     36.31 o 
   6   9  28      145.95      117.63     60.46 o 
 -15  10  28       15.99       70.78     67.10 o 
 -14  10  28     1040.56     1265.26    168.85 o 
 -13  10  28       23.31      -28.76     50.88 o 
 -12  10  28      489.92      412.59     73.90 o 
 -11  10  28       26.03       65.80     56.41 o 
 -10  10  28      128.82       55.89     42.99 o 
  -9  10  28      282.59      224.60     46.59 o 
  -8  10  28      758.37      765.63     55.45 o 
  -7  10  28      143.28      125.48     28.92 o 
  -6  10  28      738.36      758.06     58.39 o 
  -5  10  28      355.34      368.57     43.38 o 
  -4  10  28      654.19      652.95     56.51 o 
  -3  10  28      196.50      213.80     44.30 o 
  -2  10  28      252.05      249.33     46.54 o 
  -1  10  28      525.28      467.48     72.82 o 
   0  10  28       80.07       72.30     33.88 o 
   1  10  28      375.70      314.20     44.48 o 
   2  10  28       87.39      115.32     34.58 o 
   3  10  28      148.78      122.77     36.28 o 
   4  10  28       18.58       40.57     31.35 o 
   5  10  28      253.13      327.30    102.86 o 
 -15  11  28      198.17      295.67    100.28 o 
 -14  11  28       86.25       58.99     65.62 o 
 -13  11  28      432.32      515.42     88.07 o 
 -12  11  28       68.25       70.78     46.92 o 
 -11  11  28       27.41       10.65     65.62 o 
 -10  11  28       32.37       45.84     35.40 o 
  -9  11  28       27.57       49.51     42.30 o 
  -8  11  28       77.52       19.43     28.15 o 
  -7  11  28      194.79      193.08     37.07 o 
  -6  11  28      150.93      129.86     37.77 o 
  -5  11  28      251.94      167.16     39.85 o 
  -4  11  28      848.05     1003.83     78.34 o 
  -3  11  28      263.93      204.00     44.72 o 
  -2  11  28       16.12        7.83     30.53 o 
  -1  11  28      380.63      497.06     77.36 o 
   0  11  28        9.17       38.58     34.57 o 
   1  11  28      140.51      193.42     41.06 o 
   2  11  28       14.23        5.58     28.74 o 
   3  11  28      244.47      234.22     45.70 o 
   4  11  28      228.00      305.92    180.65 o 
 -14  12  28      226.28      241.11    102.49 o 
 -13  12  28       42.17      -13.27     60.46 o 
 -12  12  28      444.99      572.17    129.03 o 
 -11  12  28       73.92      125.35     75.95 o 
 -10  12  28      481.04      372.53    100.65 o 
  -9  12  28      346.00      552.18     82.28 o 
  -8  12  28       17.50       -0.21     35.68 o 
  -7  12  28      324.29      276.67     49.09 o 
  -6  12  28      220.05      209.20     53.23 o 
  -5  12  28       15.52      -11.08     29.06 o 
  -4  12  28       56.75       22.48     31.36 o 
  -3  12  28       75.25       64.56     36.02 o 
  -2  12  28       95.15       40.95     57.43 o 
  -1  12  28      140.06      163.73     45.49 o 
   0  12  28       51.37       91.25     41.67 o 
   1  12  28       38.71       31.71     32.02 o 
   2  12  28      142.83      146.77     39.73 o 
 -13  13  28      389.01      354.66    117.24 o 
 -12  13  28       42.22       14.01     67.83 o 
 -11  13  28      440.76      283.87     99.54 o 
 -10  13  28       24.60      -13.12     36.62 o 
  -9  13  28       35.95       52.03     42.34 o 
  -8  13  28        1.72      -35.87     41.27 o 
  -7  13  28        8.82       41.10     35.32 o 
  -6  13  28        0.20       43.72     35.47 o 
  -5  13  28      268.67      212.60     46.95 o 
  -4  13  28      513.43      571.08     83.16 o 
  -3  13  28      153.25      110.11     41.08 o 
  -2  13  28       15.14       10.11     33.96 o 
  -1  13  28       40.36       73.26     43.54 o 
   0  13  28        7.27      -12.14     36.38 o 
 -12  14  28      229.28      126.82     84.79 o 
 -11  14  28       83.55       -8.11     62.67 o 
 -10  14  28     1045.97      910.90     98.30 o 
  -9  14  28      224.68      224.39     68.56 o 
  -8  14  28       56.64       30.08     75.95 o 
  -7  14  28      169.73      192.43     62.74 o 
  -6  14  28        5.28        3.44     33.54 o 
  -5  14  28       39.84       85.30     40.00 o 
  -4  14  28       17.40       41.23     38.10 o 
  -3  14  28      226.24      208.46     53.52 o 
  -2  14  28      143.20       26.99     39.37 o 
 -11  15  28      212.56      109.13     84.79 o 
 -10  15  28       17.10       21.90     39.81 o 
  -9  15  28      586.33      597.55    119.08 o 
  -8  15  28       46.94       58.95     54.74 o 
  -7  15  28       89.09       48.30     38.34 o 
  -6  15  28      151.99      182.12     49.05 o 
  -5  15  28      248.36      155.36     48.86 o 
  -4  15  28      225.78      281.93     67.08 o 
  -1   1  29       93.76      103.06     13.87 o
[truncated: 120,602 more chars]
